# Supplementary material for: Episomal HBV persistence within transcribed host nuclear chromatin compartments involves HBx
Source: Epigenetics Chromatin. 2018 Jun 22;11:34. doi: 10.1186/s13072-018-0204-2 (PMC6015472; doi:10.1186/s13072-018-0204-2)
Supplement: Supplementary file 2 — Additional file 2. RNA-seq derived gene expression results of HBV-negative and HBV-positive HepaRG cells as well as HepG2.2.15 and HepG2H1.3 cell lines (Excel spreadsheet). [file 13072_2018_204_MOESM2_ESM.xlsx]

## Sheet: Hensel et al RNA-seq log10 rank
Supplemental data (Table S2). Host cellular gene expression in three different cell lines. RNA-seq derived host cell gene expression including a color legend is provided in a separate file. HepaRG cells were analyzed immediately before HBV infection (t=0) and subsequently at three different time points (t = 1-3). Moreover, the HBV-positive hepatoma cell lines HepG2.2.15 and HepG2H1.3 were analyse…
Gene_Name*	HepaRG [t=0]	HepaRG [t=1]	HepaRG [t=2]	HepaRG [t=3]	HepG2H1.3	HepG2.2.15	sort crit_1: RNA TS#	sort crit_2: log10 (mean [HepaRG])	log10 (mean [HepG2])		*NTCP (SLC10A1 gene) marked GREEN in gene list
CFHR2	1.29392	1.0684	1.22786	1.0934	#NUM!	#NUM!	4661	1.18098	na		black background = signal detected
F9	0.271586	-0.27869	0.284424	-0.176257	#NUM!	#NUM!	2258	0.0957512	na		red = high
SPP2	0.0668252	-0.669037	0.306564	-0.412594	#NUM!	#NUM!	2145	-0.0230784	na		yellow = intermediate
AHSG	0.405928	0.0510058	0.232287	0.207764	3.5534	3.17289	1903	0.242524	3.36314		blue =low
F2	2.07837	1.6609	2.08912	1.63936	2.43822	2.32633	1472	1.91901	2.38227		#https://www.proteinatlas.org/search/tissue_specificity_rna:liver;Tissue%20enriched+AND+sort_by:tissue+specific+score+AND+show_columns:groupenriched
APOA2	1.734	1.17045	1.74334	1.76641	4.0821	3.84929	1068	1.65988	3.96569
SERPINC1	2.43606	1.96273	2.39106	2.04656	0.829749	0.504971	670	2.25654	0.66736
FGB	2.99459	2.85152	2.98796	2.54774	3.04029	2.54204	556	2.87848	2.79116
ITIH1	1.22061	0.56575	1.07786	0.885217	0.447569	0.0711232	458	0.999341	0.259346
SLC10A1	0.933403	0.636798	0.804169	0.700889	-0.722822	-0.578827	394	0.783618	-0.650825
HAO1	1.45666	1.21376	1.3985	1.0614	-0.77863	#NUM!	305	1.30925	na
SERPINA7	1.11825	0.945781	1.01481	0.569996	1.86124	1.60014	288	0.954463	1.73069
APOH	2.41027	2.12287	2.34092	2.04412	2.91458	2.48899	278	2.25517	2.70179
APOA5	1.36203	1.30739	1.27332	1.14306	1.88823	1.68657	273	1.27862	1.7874
SLC22A1	1.98255	1.42244	2.02712	1.64118	0.0852941	-0.213183	253	1.83367	-0.0639442
FGA	3.1002	3.0003	3.0713	2.65926	2.8726	2.42795	237	2.98844	2.65028
ALB	4.43236	4.15537	4.27316	3.98391	2.73032	2.72531	220	4.24152	2.72781
ITIH2	1.74699	1.31421	1.64122	1.32722	2.45333	1.84524	208	1.54863	2.14928
HP	3.65651	3.57184	3.65514	3.30081	2.6994	2.15227	182	3.56775	2.42583
CYP2E1	1.97085	1.81759	1.88867	1.54486	0.344811	0.113823	177	1.83197	0.229317
SLC25A47	-0.807776	-0.990634	-1.28516	-1.12216	0.879357	0.464457	171	-1.01638	0.671907
CYP1A2	0.303701	0.510184	0.259226	0.304943	-1.46076	#NUM!	170	0.356227	na
CYP2C8	1.73313	1.32209	1.752	1.31242	-0.898951	-0.76661	154	1.5801	-0.832781
CFHR1	1.33947	1.32368	1.42464	1.13526	#NUM!	#NUM!	147	1.31786	na
ADH1A	1.62398	1.39517	1.46014	1.1593	#NUM!	#NUM!	135	1.44009	na
FGG	2.80984	2.80253	2.78481	2.48401	2.95829	2.5964	115	2.7392	2.77735
F13B	0.788349	0.621064	0.735594	0.511522	-1.06163	-0.984582	111	0.676893	-1.02311
APOF	-0.704321	#NUM!	-1.1585	-0.995511	0.341456	0.39502	111	-1.0362	0.368238
ORM2	2.94465	2.93111	3.00202	2.60646	2.31476	2.33542	96	2.8952	2.32509
CCL16	-0.736736	-0.975601	-0.841918	-1.40819	0.523404	0.655608	91	-0.928029	0.589506
SERPINA10	1.05504	0.687614	1.08022	0.723453	1.23056	1.1867	89	0.923512	1.20863
UGT2B10	0.763738	0.218239	0.703698	0.282044	1.00815	0.606289	87	0.557092	0.807219
RDH16	0.802878	0.339213	0.876481	0.466334	-1.2338	#NUM!	85	0.67638	na
SLC17A2	#NUM!	-1.77779	#NUM!	#NUM!	0.579886	0.169054	85	-2.37985	0.37447
HRG	1.29529	0.80962	1.42259	0.8901	#NUM!	#NUM!	83	1.17907	na
F12	1.85471	1.57382	1.90847	1.52569	0.749793	0.235498	78	1.7474	0.492646
UGT2B4	1.7902	1.38294	1.75428	1.38242	0.0682304	-0.416124	78	1.62001	-0.173947
ITIH4	2.66429	2.34708	2.59778	2.1735	0.92291	0.702823	71	2.48755	0.812866
ORM1	3.41364	3.36139	3.44323	3.11077	2.52183	2.53568	69	3.35004	2.52875
PON1	1.42617	1.002	1.34488	0.994346	-0.249729	0.102564	69	1.23503	-0.0735826
CYP2A6	2.16943	1.48917	2.33103	1.90231	#NUM!	-1.02044	67	2.07255	na
C8A	0.691401	0.3921	0.717605	0.313606	0.653709	0.122127	63	0.56402	0.387918
CYP7A1	-0.185159	-0.00350015	0.0348129	-0.501171	#NUM!	-1.11924	61	-0.118658	na
AGXT	2.61047	2.10655	2.4265	2.13807	1.75033	1.36621	58	2.37109	1.55827
ITIH3	-0.408132	-0.276111	-0.29417	-0.113698	2.32079	1.65417	51	-0.260057	1.98748
KLKB1	0.873433	0.597942	0.72962	0.526483	#NUM!	#NUM!	45	0.70245	na
F7	0.382834	-0.00512746	0.422885	-0.294041	1.31476	1.10919	44	0.214759	1.21197
INHBC	0.569084	0.243955	0.601063	0.117178	0.749419	0.202461	42	0.429824	0.47594
SLC38A4	0.164365	0.225547	0.665596	0.139467	-1.15974	-1.08269	40	0.359352	-1.12121
SLC22A9	-0.00171973	-0.588668	-0.354884	-0.77815	-0.197483	-0.51169	30	-0.332026	-0.354587
SERPINA11	-0.629729	-0.526154	-0.259997	-0.552941	1.65317	1.09324	30	-0.467948	1.37321
VTN	3.14801	2.62037	2.92951	2.72569	1.98818	1.69768	28	2.9038	1.84293
CPB2	2.06282	1.76917	1.86865	1.60583	1.43508	0.952098	28	1.85821	1.19359
INHBE	0.463272	0.124687	0.738229	0.269863	1.87297	1.61065	28	0.461384	1.74181
TTR	3.40139	2.96989	3.34073	3.11216	2.08205	1.89097	27	3.23924	1.98651
APCS	1.62647	1.40014	1.78302	1.44907	#NUM!	#NUM!	25	1.59173	na
HPR	2.63511	2.72171	2.78285	2.29575	1.67984	1.2997	24	2.6441	1.48977
FMO3	2.22463	2.02731	2.24556	2.23294	#NUM!	-0.954704	24	2.19119	na
AMBP	3.12903	2.74381	3.00176	2.80307	2.78192	2.74013	23	2.94692	2.76103
GYS2	-0.133814	-0.627933	-0.30966	-0.645513	#NUM!	#NUM!	23	-0.375015	na
CFB	2.78458	2.75061	2.78827	2.34329	2.46041	2.24998	21	2.70041	2.35519
SERPINA1	3.85184	3.64728	3.73379	3.41039	3.8175	3.55267	20	3.68883	3.68509
ACOT12	0.297647	-0.0469559	0.290567	-0.0869765	#NUM!	#NUM!	19	0.150211	na
CYP2B6	2.11294	1.38135	2.3276	1.80308	-0.479476	-0.896953	18	2.03133	-0.688214
SDS	1.60334	1.02243	1.31254	1.21684	-0.786764	-1.30493	18	1.34075	-1.04585
TDO2	1.41135	1.26315	1.20507	0.946492	#NUM!	#NUM!	18	1.23672	na
MASP2	0.0724484	0.187397	0.2647	-0.135238	1.7	1.28076	18	0.121644	1.49038
TTPA	1.39609	0.368622	1.16243	0.589711	0.69651	0.999974	17	1.05742	0.848242
PGLYRP2	0.5598	0.380273	0.399374	0.15736	-0.0333637	-0.735841	17	0.396827	-0.384602
SERPIND1	1.76036	1.24416	1.70407	1.3311	2.14463	1.70138	16	1.56573	1.92301
ADH4	1.49061	1.41583	1.52723	1.14524	0.600279	0.479788	16	1.41763	0.540034
BAAT	1.56228	1.18159	1.48056	1.11375	-0.766544	-0.322305	16	1.37531	-0.544425
CYP3A7	0.969884	0.57855	0.990199	0.627281	0.816965	0.464306	15	0.831474	0.640636
CYP3A43	-0.0315395	-0.653105	-0.322037	-0.806169	0.0168161	-0.524471	15	-0.350453	-0.253828
TF	3.49967	3.04248	3.37912	3.02459	3.5365	3.13567	14	3.28527	3.33609
CYP8B1	1.06629	0.573347	1.08095	0.691672	-0.48869	-0.830764	14	0.907935	-0.659727
HGFAC	0.245503	0.314924	0.363997	-0.34903	1.79477	1.5207	14	0.216477	1.65773
ASGR1	1.73651	1.51955	1.70838	1.42945	2.73036	2.61648	13	1.61692	2.67342
PZP	0.626948	0.201097	0.540812	0.132404	1.39397	1.12421	12	0.425499	1.25909
PROC	0.174824	0.130511	0.173075	0.339642	2.38638	2.36356	12	0.212305	2.37497
HAMP	-0.803462	-0.71451	-0.576338	-0.544578	1.28602	0.672507	12	-0.647415	0.979264
GLS2	1.35268	0.661032	1.04559	0.975869	0.748462	0.894957	11	1.07622	0.821709
ASGR2	1.16443	0.925853	1.14489	0.750083	2.50973	2.37914	11	1.02753	2.44444
TFR2	-0.342366	-0.677642	-0.59093	-0.619552	1.38171	0.979315	11	-0.537118	1.18051
RBP4	3.53286	3.28216	3.40654	3.17434	2.69883	2.32654	10	3.36967	2.51268
MAT1A	2.46897	2.06531	2.33526	2.04824	1.72427	1.68676	10	2.26647	1.70551
HSD17B6	2.05498	1.7333	1.94323	1.60156	-0.388856	-0.0508125	10	1.86822	-0.219834
CP	1.50895	1.64016	1.79444	1.29125	2.01835	1.19368	9	1.59603	1.60601
LEAP2	1.59636	1.1989	1.38253	1.24087	1.21932	0.821848	9	1.38394	1.02058
NR1I3	1.23857	0.629225	1.1461	1.00059	0.530391	0.425109	9	1.05682	0.47775
SLC13A5	-1.63461	-1.87335	-0.0407997	-1.15988	2.22714	1.66879	9	-0.595117	1.94797
CYP26A1	#NUM!	-1.21582	-0.908266	-1.04631	-0.210285	-0.236567	9	-1.16392	-0.223426
LRG1	1.70362	1.399	1.7205	1.52139	1.96231	1.77373	8	1.60573	1.86802
PON3	1.58212	1.47881	1.42518	1.40411	0.455314	0.943189	8	1.4782	0.699251
TAT	1.32922	0.384767	0.886517	0.597627	-0.255642	-0.780646	8	0.947265	-0.518144
APOC3	3.72083	3.42249	3.64122	3.46112	2.86858	2.50799	7	3.57899	2.68829
CYP2C9	2.19538	1.91782	2.24119	1.85477	#NUM!	#NUM!	7	2.08405	na
SLC38A3	2.08066	1.31441	1.9664	1.49046	1.51156	1.20747	7	1.82041	1.35951
GCKR	1.86855	1.49616	1.88197	1.45837	1.2408	1.1555	7	1.7205	1.19815
FGL1	1.49162	1.80717	1.73983	1.34018	1.72585	1.32662	7	1.63343	1.52623
CPN2	1.63301	1.43374	1.6309	1.45827	1.59849	1.63791	7	1.54893	1.6182
UGT1A3	1.40902	1.14214	1.23949	1.01465	0.587892	0.32491	7	1.22543	0.456401
ADH6	1.35211	1.10748	1.31264	0.929794	1.20482	0.965469	7	1.20651	1.08514
SLC2A2	1.33205	0.909546	1.1346	0.936426	1.15961	1.15167	7	1.11287	1.15564
ABCB4	1.47911	1.17886	1.36055	0.923279	0.65386	0.610109	6	1.2819	0.631985
BDH1	1.45685	0.814626	1.35508	1.07049	1.37584	1.18286	6	1.24036	1.27935
AKR1C4	1.25052	1.14499	1.20827	1.28306	0.307393	0.277971	6	1.22473	0.292682
PLG	1.15836	0.661729	1.20492	0.848014	-0.244299	-0.519276	6	1.02187	-0.381787
SERPINA6	1.10421	0.855668	0.938939	0.594906	1.95336	1.77525	6	0.909922	1.8643
AFM	0.634506	0.434216	0.402591	0.0915966	#NUM!	-1.42627	6	0.430953	na
GC	2.30851	2.05729	2.25629	1.89228	-0.320919	-0.715181	5	2.15839	-0.51805
ACSM5	1.58384	1.28852	1.6004	1.28942	0.787847	0.372702	5	1.46653	0.580275
FCN2	-0.0523149	-0.49149	-0.326038	-0.317952	#NUM!	#NUM!	5	-0.267222	na
FP236383.12	3.11492	2.57504	5.00604	2.74455	3.50502	2.75487		4.41344	3.12994
MT2P1	4.31732	4.29222	4.25925	4.35002	3.00671	3.08237		4.30598	3.04454
MT-ND4	4.26449	4.30149	4.29654	4.23304	3.48913	3.49667		4.27476	3.4929
MT-ND6	4.1403	4.28315	4.30822	4.18213	3.21659	3.27154		4.23395	3.24407
MT-CYB	4.11605	4.18046	4.24403	4.09362	3.35009	3.25138		4.16257	3.30074
MT-RNR1	4.37061	3.80796	3.6295	4.11245	4.7027	4.30705		4.07112	4.50488
CLU	4.01687	3.97628	4.10094	4.03432	2.94429	2.45288		4.03446	2.69859
MT-ND3	3.95864	4.11249	3.97076	4.02596	3.18712	3.25151		4.02132	3.21932
RNA5-8S5	4.55272	2.75238	2.58385	3.64085	4.59289	4.68774		4.01101	4.64031
Metazoa_SRP	4.31056	3.58712	3.46881	3.79929	4.59202	4.28391		3.92364	4.43797
MT-ND1	3.80712	3.90643	3.96039	3.8217	3.49605	3.40092		3.87847	3.44848
MALAT1	3.99656	3.89146	3.78657	3.59559	2.93191	3.03092		3.84149	2.98142
FP671120.6	4.14941	2.82375	3.64672	3.88106	4.96393	4.32857		3.82624	4.64625
FP236383.9	4.16793	2.83289	3.64247	3.8083	4.96359	4.29337		3.81661	4.62848
FTLP3	3.79719	3.77807	3.72703	3.89864	3.34743	3.5303		3.80482	3.43886
FTH1	3.69018	3.82116	3.82238	3.80369	3.30351	3.3157		3.78766	3.30961
MT-ND2	3.70596	3.84026	3.80231	3.71471	3.07267	3.04343		3.76959	3.05805
MT1XP1	3.85913	3.6244	3.66768	3.81394	1.76096	2.11975		3.75222	1.94036
TMSB10P1	3.49566	3.7264	3.74821	3.7337	3.60804	3.82062		3.68738	3.71433
B2M	3.57368	3.70616	3.55677	3.70415	2.59328	2.51787		3.64084	2.55557
RN7SL4P	4.02327	3.29455	3.15306	3.50103	4.50186	4.13593		3.63127	4.3189
AL162151.3	3.58275	3.43966	3.57467	3.73072	3.90066	3.84141		3.5942	3.87104
FP236383.3	#NUM!	#NUM!	4.16139	#NUM!	2.21777	2.10746		3.55933	2.16262
CES1	3.51228	3.52026	3.6038	3.56758	2.26521	1.7306		3.55258	1.99791
NEAT1	3.56667	3.74983	3.47629	3.24021	2.69657	2.63115		3.54534	2.66386
RPS28P7	3.42431	3.54519	3.42353	3.569	3.63043	3.62335		3.49569	3.62689
MIR622	3.45578	3.33092	3.60815	3.44015	3.97192	4.09777		3.4702	4.03485
HLA-C	3.38561	3.59122	3.32168	3.52497	2.40635	2.35325		3.46902	2.3798
SAA1	3.44324	3.48987	3.44635	3.48915	#NUM!	#NUM!		3.46773	na
FP236383.7	3.78798	2.65474	2.56089	3.61708	4.13698	3.51427		3.44301	3.82563
COX7CP1	3.29852	3.40682	3.36963	3.50836	2.73414	2.81132		3.40252	2.77273
HLA-B	3.3326	3.44868	3.27073	3.4565	1.8583	1.77437		3.38412	1.81634
RN7SL5P	3.76095	3.02214	2.95382	3.21617	4.28134	3.88112		3.36937	4.08123
RARRES2	3.21974	3.47464	3.17648	3.4696	2.26128	2.11215		3.35657	2.18671
SAA2	3.31996	3.36527	3.32351	3.3647	#NUM!	#NUM!		3.3439	na
RP11-270C12.3	3.25327	3.31863	3.27836	3.48495	2.47623	2.6895		3.34377	2.58287
AC016739.2	3.24467	3.40078	3.19215	3.44246	3.5384	3.49846		3.33241	3.51843
RPLP1	3.17693	3.39896	3.27604	3.39142	3.6612	3.53787		3.32013	3.59954
MT2A	3.32914	3.25474	3.37087	3.30775	2.21502	2.14826		3.31763	2.18164
CTSD	3.0992	3.44733	3.15997	3.39345	2.69446	2.65606		3.2998	2.67526
ATP5B	3.222	3.30485	3.27167	3.37426	3.02014	2.97525		3.29675	2.9977
FTH1P2	3.14426	3.34996	3.2232	3.3763	2.50097	2.654		3.28347	2.57749
RPL8	3.19944	3.31403	3.18739	3.36532	3.59182	3.41188		3.27313	3.50185
PKM	3.08591	3.20466	3.37483	3.35093	2.91684	2.81466		3.2692	2.86575
RP11-478C6.4	3.17724	3.2681	3.21523	3.36683	3.52164	3.38853		3.26284	3.45509
HLA-A	3.19508	3.35653	3.13665	3.32314	2.6033	2.70031		3.26209	2.6518
TIMP1	3.28405	3.29841	3.21253	3.19716	2.06735	2.09282		3.25025	2.08009
CTD-2206G10.2	3.19354	3.21766	3.23334	3.29324	2.44537	2.76709		3.23603	2.60623
MT-TL1	3.32617	3.21696	3.16348	3.21732	2.91409	2.93345		3.23513	2.92377
SEPP1	3.21828	3.20085	3.20757	3.25087	2.52249	2.38694		3.21982	2.45471
CST3	3.22759	3.1473	3.18119	3.27745	3.13868	2.99747		3.21116	3.06808
GNB2L1	3.21109	3.17688	3.1794	3.2389	3.57236	3.46749		3.20232	3.51992
RPL37AP1	3.13225	3.16528	3.2208	3.27152	3.39254	3.3595		3.20074	3.37602
RPL13AP5	3.08635	3.17431	3.09404	3.30182	3.4517	3.39333		3.17313	3.42251
RPL13	3.06348	3.23096	3.08312	3.25561	3.40187	3.29451		3.16671	3.34819
MT1E	3.26643	3.15733	3.0417	3.16761	1.38665	1.74403		3.16548	1.56534
ACADVL	3.07654	3.19185	3.16862	3.1922	2.89364	2.80378		3.15981	2.84871
FTH1P7	3.0001	3.20794	3.12952	3.22826	2.28932	2.47599		3.15024	2.38265
RPL39P3	2.91221	3.20759	3.21343	3.13561	3.37118	3.30091		3.13282	3.33604
GLUL	3.13828	3.01776	3.16931	3.17759	2.359	2.15869		3.13022	2.25884
APOA1	3.2523	3.09107	3.0583	2.97644	3.54016	3.3538		3.10652	3.44698
RPL41	3.01966	3.08736	3.16892	3.1306	3.25598	3.11791		3.10512	3.18695
LMNA	3.00594	3.14926	3.1384	3.1065	3.32792	3.14835		3.10356	3.23814
GAPDH	3.02051	3.088	3.03207	3.21609	3.30427	3.2905		3.09642	3.29738
RPS19	2.9917	3.10547	2.99423	3.21505	3.27269	3.33723		3.08667	3.30496
TSC22D3	3.14332	3.07515	2.98899	3.11604	0.0396679	0.587628		3.08468	0.313648
RPL3P4	3.02706	3.06003	3.1023	3.13742	3.35541	3.32659		3.08371	3.341
RPL13P12	2.99117	3.14555	2.94629	3.18585	3.36004	3.23953		3.0788	3.29979
RPS21P4	2.99669	3.0709	2.98667	3.1682	3.66875	3.6602		3.06188	3.66447
HSPB1P1	2.77836	3.14498	3.0706	3.13678	2.74895	2.60674		3.05531	2.67784
EPHX1	3.09493	2.96582	3.04153	3.08819	2.02931	2.14761		3.05058	2.08846
PLD3	2.96841	3.11911	2.96784	3.11975	2.35236	2.30644		3.05033	2.3294
GPX3	3.10242	3.00292	2.94724	3.11322	2.38693	2.21327		3.0469	2.3001
RN7SK	3.5555	1.93622	1.85398	2.84249	4.37917	3.79893		3.046	4.08905
RDH5	3.16219	2.78039	2.97869	3.15708	0.626514	0.764999		3.04569	0.695756
RPL3	2.99994	3.01061	3.03197	3.09913	3.30161	3.205		3.03717	3.25331
ASS1	2.99838	2.94489	3.02968	3.13334	1.99434	2.13184		3.03214	2.06309
CHI3L1	3.10464	2.98565	3.08411	2.87272	1.70006	1.38883		3.02115	1.54445
RPL28	2.93054	3.06697	2.91154	3.13352	3.15989	3.03219		3.02063	3.09604
PSAP	2.94415	3.02351	3.045	3.04033	2.47844	2.44702		3.01509	2.46273
RPS23P8	2.87954	3.05894	2.97181	3.10966	3.17099	3.13045		3.01363	3.15072
COX7C	2.9242	2.96626	2.94532	3.15126	2.58792	2.5383		3.00683	2.56311
TOMM7	2.98603	2.97729	2.92433	3.11023	2.36143	2.63097		3.00501	2.4962
TXNRD1	2.92526	2.90345	3.0315	3.12185	1.68134	1.83223		3.0045	1.75678
MIR663A	3.29995	2.41572	2.1418	3.20956	3.91035	3.33909		3.00155	3.62472
COX6A1P2	2.93339	2.97071	2.92829	3.13653	2.89041	2.75863		3.00106	2.82452
ACTG1	2.98736	2.94299	3.05945	3.00098	3.53846	3.33108		2.9997	3.43477
PPIAP22	2.92263	3.01666	2.94068	3.06824	2.69646	2.8919		2.99105	2.79418
RPS2	2.98377	2.99577	2.95032	3.01953	3.40311	3.27966		2.98806	3.34138
RPS11P5	2.90926	2.94507	2.95123	3.11367	3.24025	3.16985		2.9874	3.20505
LAMB2	2.96421	3.07406	2.91721	2.96501	2.31197	2.21268		2.98406	2.26233
RP11-380I20.2	2.84974	2.96307	2.95837	3.0963	2.72165	2.67439		2.97576	2.69802
AZGP1	3.19871	2.78263	2.94809	2.84641	1.54843	1.63652		2.97496	1.59248
AKR1C2	2.98176	2.91516	2.93236	3.03947	1.89825	1.78004		2.96992	1.83915
DCXR	3.06007	2.87617	2.90893	3.00116	2.63979	2.64767		2.96775	2.64373
RN7SL3	3.33499	2.66446	2.60103	2.80042	3.81207	3.40186		2.96084	3.60697
RP11-466H18.1	2.88332	2.97591	2.98783	2.98514	3.14444	3.06457		2.96014	3.1045
ABCC3	3.01271	2.91313	3.04074	2.83913	1.88712	2.32567		2.95871	2.1064
FN1	2.93203	3.02164	3.06445	2.73823	3.40414	3.47148		2.95587	3.43781
RPL10	2.98373	2.91527	2.86964	3.03033	3.33871	3.22713		2.95412	3.28292
CTB-63M22.1	2.94521	2.97903	2.86177	3.01077	3.48925	3.40348		2.95265	3.44636
CYP4B1	3.09006	2.72828	2.87303	3.02782	#NUM!	-1.01352		2.95158	na
RPL37A	2.89827	2.89886	2.91194	3.03428	3.11984	3.0905		2.93977	3.10517
RP11-234A1.1	2.88702	2.9477	2.91651	2.98949	3.20014	3.23395		2.93685	3.21705
FTH1P11	2.78035	3.01022	2.86362	3.03666	2.12326	2.28947		2.93519	2.20637
SLPI	2.92007	2.90504	2.89448	3.01073	#NUM!	-0.754216		2.93511	na
MT1X	3.06241	2.81583	2.82514	2.96548	0.721107	0.996704		2.92956	0.858905
AC016700.6	2.7314	2.98825	2.9879	2.9613	3.1123	3.02059		2.92934	3.06644
RPL23	2.86525	2.88619	2.93143	2.99608	3.07393	3.17295		2.92268	3.12344
TSKU	3.02935	2.78262	2.95235	2.8892	1.72964	1.89953		2.9226	1.81458
ENO1P1	2.78832	2.89044	2.91254	3.04206	2.57553	2.59451		2.91784	2.58502
RPLP0P6	2.88511	2.86502	2.87656	3.02272	3.2562	3.14853		2.91733	3.20236
CD59	2.83031	2.89727	2.92495	2.99938	1.83058	2.08865		2.91722	1.95962
PFN1	2.84349	2.94057	2.91075	2.95975	3.26352	3.12052		2.91583	3.19202
PABPC1	2.83864	2.95648	2.94164	2.90953	3.14185	3.06345		2.91389	3.10265
AF277315.19	2.93211	2.86124	2.80624	3.02247	2.32315	2.39597		2.91315	2.35956
MLXIPL	3.08193	2.8409	2.94841	2.67479	2.1549	2.08461		2.9114	2.11976
CD63	2.83354	2.91863	2.97051	2.90791	2.44517	2.48848		2.91036	2.46682
KRT8	2.79822	2.85295	2.9805	2.96123	3.36431	3.35336		2.90469	3.35884
ANXA2P2	2.71311	2.92569	2.9175	2.99648	1.74858	1.49402		2.90012	1.6213
UBL5P2	2.81645	2.87234	2.80347	3.05671	2.434	2.55967		2.89984	2.49684
G6PD	2.78519	2.93583	2.84462	2.99711	2.30489	2.34435		2.89832	2.32462
HMGN3P1	2.74145	2.97222	2.89417	2.9383	2.5571	2.55346		2.89497	2.55528
RP11-3P17.5	2.89799	2.82712	2.84142	2.97443	3.39305	3.24929		2.88919	3.32117
RPL19	2.81119	2.87062	2.90075	2.95145	3.12113	3.13186		2.88645	3.1265
C1S	2.92603	2.79502	2.95772	2.83855	1.16918	0.920224		2.88422	1.0447
RP11-475C16.1	2.83083	2.90179	2.79427	2.98436	3.36185	3.24834		2.88399	3.30509
MGST1	2.84161	2.91814	2.89022	2.86576	1.91631	2.19243		2.87986	2.05437
FTH1P8	2.73042	2.95421	2.80227	2.97615	2.05541	2.28622		2.8777	2.17082
PKMP4	2.72277	2.90213	2.80595	3.01992	2.51572	2.59996		2.87694	2.55784
RPS15	2.82153	2.91556	2.76422	2.95077	3.24092	3.19161		2.86926	3.21626
COX6B1P1	2.83915	2.84334	2.78158	2.98219	2.65298	2.64032		2.86809	2.64665
RPS9	2.8095	2.86993	2.81017	2.96051	3.06277	3.02557		2.86704	3.04417
SHFM1P1	2.69732	2.91762	2.95322	2.85653	2.50885	2.5908		2.86656	2.54983
SERPING1	2.93974	2.81384	2.93527	2.72098	0.793019	-0.142291		2.86174	0.325364
CYB5R3	2.65607	2.94346	2.79336	2.97571	2.6358	2.4884		2.86002	2.5621
GSTA1	2.9773	2.83671	2.87559	2.70133	1.14335	1.12504		2.85874	1.1342
FTH1P10	2.70455	2.88708	2.84373	2.95826	2.01518	2.23466		2.85789	2.12492
RPLP0	2.82151	2.77763	2.81792	2.97583	3.39088	3.17187		2.85517	3.28138
PRDX1	2.77403	2.86987	2.83553	2.9036	2.54789	2.65168		2.84836	2.59979
RPS2P5	2.82871	2.84029	2.80982	2.89828	3.15446	3.00673		2.84556	3.08059
RPS11	2.77061	2.81849	2.84544	2.93091	3.06289	3.07312		2.84534	3.06801
RPL38P4	2.74584	2.82706	2.82476	2.94403	3.09984	2.93486		2.84129	3.01735
PPIA	2.7481	2.8785	2.82748	2.88696	2.34653	2.60238		2.83867	2.47446
SELENBP1	2.9872	2.61172	2.90837	2.75328	1.48943	1.49722		2.83827	1.49333
AKR1C1	2.79411	2.81321	2.78926	2.93091	2.2285	1.98832		2.83591	2.10841
SOD2	2.7969	2.6722	2.94386	2.8075	2.36299	2.26283		2.81579	2.31291
RP11-864N7.2	2.7344	2.82427	2.75154	2.9171	3.01968	3.07396		2.81296	3.04682
RPL27	2.74704	2.75745	2.78134	2.92345	3.09847	3.01639		2.80845	3.05743
SLC9A3R1	2.7951	2.78699	2.8032	2.83591	2.57298	2.55024		2.8057	2.56161
RPS6	2.70202	2.79903	2.81999	2.87009	2.89829	2.89976		2.80196	2.89903
MTRNR2L12	2.93608	2.6709	2.71114	2.82837	2.60991	2.39827		2.79927	2.50409
COX4I1	2.71948	2.751	2.74352	2.92852	2.62663	2.64798		2.79415	2.6373
PTMS	2.76373	2.77273	2.83139	2.80405	2.47024	2.53632		2.7938	2.50328
DHCR24	2.88435	2.63283	2.81783	2.77735	2.35431	2.28601		2.78744	2.32016
ALDH2	2.86522	2.68379	2.76346	2.81152	2.27303	2.25553		2.78604	2.26428
CYB561A3	2.77654	2.77095	2.74601	2.83813	1.5472	1.73349		2.78425	1.64035
PNPLA2	2.72175	2.87	2.69387	2.81217	1.99308	1.95693		2.78019	1.97501
RPS2P46	2.76395	2.80036	2.70602	2.83861	3.15413	3.02341		2.77995	3.08877
METTL7B	2.85439	2.57377	2.81444	2.81806	1.09369	1.54904		2.77814	1.32137
RPL26	2.65566	2.86385	2.82769	2.72966	3.12471	2.96976		2.7768	3.04723
RPS19P3	2.63648	2.79587	2.68981	2.92647	2.85676	2.89705		2.77666	2.87691
RPS8	2.74562	2.76708	2.76464	2.82322	2.97673	2.86334		2.77613	2.92004
RPS20	2.70723	2.77297	2.69493	2.88965	2.87868	2.82724		2.77332	2.85296
SLC25A5	2.69869	2.72785	2.79962	2.84815	2.53416	2.47563		2.77258	2.50489
NUCB1	2.74196	2.8299	2.72101	2.78781	2.27515	2.23235		2.77222	2.25375
NDUFV1	2.74551	2.77876	2.69312	2.85096	2.44461	2.48515		2.77089	2.46488
RPS17	2.67398	2.73933	2.76783	2.87482	3.15961	2.94981		2.77016	3.05471
APOE	2.87823	2.68837	2.81243	2.66393	3.32862	3.1633		2.76974	3.24596
ALDH3A1	2.45601	2.91925	2.70489	2.85789	0.203098	1.41143		2.76788	0.807262
FP671120.5	3.04849	1.96934	2.09237	3.00263	3.69967	3.13329		2.76736	3.41648
IFITM2	2.74418	2.71805	2.79031	2.80149	2.45801	2.51792		2.76482	2.48797
NNMT	2.7217	2.7593	2.78484	2.77476	#NUM!	-0.824062		2.7608	na
RPL27A	2.58977	2.81325	2.82449	2.76685	3.24326	3.12112		2.75806	3.18219
RP11-889L3.1	2.64973	2.74918	2.76269	2.84603	2.89509	2.90645		2.75743	2.90077
RNase_MRP	3.2785	1.70278	1.56957	2.44508	4.50679	3.96723		2.75303	4.23701
OAZ1	2.65211	2.82166	2.66718	2.82957	2.90414	3.02497		2.75055	2.96456
PTGR1	2.7443	2.79182	2.77567	2.66181	0.843959	1.12226		2.7462	0.983109
RPS3	2.64922	2.71765	2.76595	2.82656	3.37134	3.18294		2.74468	3.27714
ALDH3A2	2.71605	2.73582	2.72844	2.78337	2.14427	1.92707		2.74168	2.03567
ACSS2	2.8776	2.61346	2.65502	2.76763	1.89512	1.79949		2.74087	1.84731
RP11-249L21.4	2.62341	2.71134	2.74536	2.84648	2.00238	2.18436		2.73902	2.09337
IGFBP2	2.82078	2.68326	2.72727	2.70132	0.593995	0.316253		2.73649	0.455124
SC22CB-1E7.1	2.6128	2.72603	2.75242	2.82342	2.89988	2.85532		2.73511	2.8776
MAOA	2.6717	2.6971	2.7403	2.81528	1.02199	0.826748		2.73458	0.924368
RP11-318C24.1	2.79315	2.6293	2.66181	2.81936	3.14791	3.14152		2.73354	3.14471
HLA-H	2.6415	2.82025	2.6378	2.79972	1.71061	1.8415		2.73319	1.77606
HSD17B4	2.67357	2.72472	2.74311	2.77962	2.42862	2.31026		2.73192	2.36944
OS9	2.71338	2.76904	2.73678	2.69168	2.39022	2.27448		2.72867	2.33235
APLP2	2.76295	2.67878	2.7126	2.75439	2.52227	2.46297		2.72849	2.49262
MT-TS1	#NUM!	2.0108	3.29607	1.70318	#NUM!	#NUM!		2.72638	na
KRT19	2.57848	2.82024	2.68947	2.77753	2.77145	2.53777		2.72596	2.65461
NME2P1	2.59404	2.71485	2.7072	2.83856	3.13065	3.03335		2.72231	3.082
HSPB1	2.52133	2.80764	2.6304	2.82215	2.53046	2.34992		2.71291	2.44019
RPL18	2.6729	2.72216	2.61881	2.81003	2.9205	2.89687		2.71175	2.90869
TMSB10	2.6129	2.74175	2.70314	2.76269	2.92252	2.99832		2.70878	2.96042
RP11-36C20.1	2.66945	2.68436	2.68166	2.78465	2.85401	2.79925		2.7076	2.82663
CES1P1	2.71545	2.69218	2.72	2.70149	1.40523	0.942176		2.70742	1.1737
RPS14	2.67409	2.69082	2.66391	2.78059	2.83799	2.85801		2.70489	2.848
RP11-51L5.2	2.65118	2.74065	2.5952	2.80039	2.94328	2.8767		2.70405	2.90999
RPS16	2.62057	2.72898	2.62943	2.80554	3.11629	3.01631		2.70292	3.0663
FAUP1	2.6158	2.72898	2.66506	2.7807	2.70257	2.79863		2.70213	2.7506
RPL29	2.66057	2.75743	2.63052	2.74571	2.97695	2.94953		2.70192	2.96324
UQCRC1	2.66083	2.70722	2.59035	2.8114	2.47929	2.48609		2.69998	2.48269
GRINA	2.68447	2.77869	2.66264	2.66208	2.27233	2.30004		2.69973	2.28619
RP11-175B9.3	2.65797	2.69944	2.72358	2.70915	3.05486	2.9963		2.69821	3.02558
C1orf122	2.74974	2.68767	2.60896	2.73111	2.41623	2.36756		2.69766	2.39189
RPL36	2.67289	2.72533	2.61318	2.73119	3.08088	3.19962		2.6882	3.14025
RP11-436H11.1	2.58108	2.72799	2.60436	2.79361	2.64499	2.56868		2.68564	2.60683
PRDX6	2.68699	2.59894	2.67751	2.75082	2.0519	2.10245		2.68188	2.07718
RPS18	2.58874	2.6758	2.696	2.74123	2.9205	2.92028		2.67889	2.92039
GPC1	2.49034	2.72634	2.64856	2.78167	1.54382	1.93393		2.67484	1.73887
RPS23	2.55187	2.65665	2.64056	2.79685	2.66337	2.673		2.67057	2.66819
GPAA1	2.65781	2.75112	2.55366	2.69362	2.03769	2.20138		2.66985	2.11953
RP11-220D10.1	2.57508	2.68065	2.65009	2.75272	2.89096	2.98437		2.66929	2.93766
PTMAP5	2.46325	2.77117	2.77204	2.58509	3.0879	2.98947		2.66682	3.03869
EEF1D	2.62154	2.70103	2.65531	2.67723	3.06044	2.9505		2.66476	3.00547
AGT	2.82933	2.54941	2.68418	2.50076	2.72981	2.61106		2.66025	2.67044
BLVRB	2.54535	2.72345	2.5747	2.75718	1.67589	1.669		2.65976	1.67245
AKR1C3	2.64359	2.63302	2.64099	2.70809	1.93092	1.97483		2.65749	1.95287
RPL24P4	2.61173	2.59789	2.5705	2.80408	2.72416	2.6413		2.65659	2.68273
RP1-96H9.5	2.44951	2.67493	2.72739	2.72012	2.36972	2.24832		2.65642	2.30902
RP11-761N21.2	2.61436	2.64774	2.63965	2.71531	2.94538	2.90136		2.6559	2.92337
FTH1P23	2.52848	2.71098	2.65349	2.70356	1.67962	1.9613		2.65496	1.82046
RP11-425L10.1	2.59134	2.63278	2.59104	2.77025	3.26033	3.18729		2.65291	3.22381
AOX1	2.73237	2.51805	2.73718	2.58165	0.473932	1.23561		2.65254	0.854772
RPS19P1	2.53195	2.68179	2.62094	2.74647	2.96791	2.992		2.65238	2.97996
RPL35P2	2.5919	2.62542	2.56262	2.785	2.92237	2.83799		2.65023	2.88018
NFE2L1	2.66938	2.48227	2.70568	2.6882	2.17709	2.17648		2.64498	2.17678
EIF1	2.53755	2.69587	2.64354	2.68467	2.32643	2.40507		2.64471	2.36575
MTND6P4	2.5356	2.72057	2.73692	2.54134	1.7445	1.82006		2.644	1.78228
RPL37P23	2.61168	2.62622	2.67483	2.64684	3.19844	2.96006		2.64054	3.07925
RPL35	2.54096	2.67837	2.60056	2.71318	3.12116	3.00954		2.63839	3.06535
PTMAP2	2.43786	2.74022	2.72425	2.56884	3.00316	2.95447		2.63458	2.97881
COX7A2P2	2.58232	2.62717	2.54399	2.74716	1.9208	2.09587		2.63211	2.00833
ID1	2.35406	2.68602	2.62876	2.76005	2.35366	2.79178		2.63148	2.57272
ATP5G3	2.50746	2.6743	2.60458	2.71114	2.14408	2.24365		2.6311	2.19387
FTH1P20	2.52027	2.68421	2.5564	2.72591	1.72537	1.93241		2.6301	1.82889
ATP5A1P2	2.53698	2.61191	2.59705	2.74203	2.14156	2.22151		2.62866	2.18154
RP11-112J1.1	2.54243	2.59713	2.61745	2.72879	2.94569	2.8818		2.62689	2.91375
ANPEP	2.63452	2.7195	2.60466	2.52694	2.01655	2.04744		2.62688	2.03199
HSPB1P2	2.33894	2.68974	2.6003	2.76152	2.22511	2.05577		2.62417	2.14044
LY6E	2.63223	2.67001	2.48465	2.68074	2.15099	1.91133		2.62356	2.03116
RPL15P3	2.61173	2.60405	2.58114	2.68454	2.81614	2.78447		2.62213	2.8003
AKR1B10	2.64304	2.49734	2.69502	2.61568	0.929375	1.28658		2.6186	1.10798
RPL11	2.60882	2.6172	2.59417	2.64215	3.08507	2.88192		2.61594	2.98349
AC007969.5	2.52067	2.65477	2.56854	2.69736	2.95528	2.90354		2.61587	2.92941
FADS3	2.50198	2.65627	2.57654	2.69686	1.21435	1.42529		2.61426	1.31982
TENC1	2.74167	2.50244	2.63456	2.52361	2.04344	1.79375		2.61136	1.91859
RPL30	2.48958	2.61771	2.66654	2.64886	2.76863	2.72315		2.61091	2.74589
NPC2	2.47955	2.61909	2.60194	2.71135	2.11585	2.28673		2.61067	2.20129
TMBIM6	2.64706	2.57413	2.65471	2.54527	2.15006	2.17362		2.6078	2.16184
SERPINA3	2.59603	2.56145	2.74402	2.46412	3.29441	2.82313		2.6033	3.05877
DHCR7	2.64673	2.48833	2.70827	2.53445	2.22978	2.18438		2.60323	2.20708
METTL7A	2.6906	2.47467	2.57974	2.63834	1.85872	1.55181		2.60303	1.70526
CYB5A	2.61533	2.55049	2.61888	2.59538	2.12329	2.08479		2.59586	2.10404
RP11-3P17.3	2.54823	2.59224	2.58401	2.64958	3.10443	2.97498		2.59505	3.0397
RPL4P4	2.55753	2.58115	2.59013	2.64125	2.7659	2.69614		2.59361	2.73102
RPS14P3	2.57028	2.60247	2.50056	2.68131	2.75911	2.88721		2.59353	2.82316
MIF	2.37181	2.66537	2.59936	2.6729	3.41519	3.21659		2.59289	3.31589
FDPS	2.66615	2.51859	2.62808	2.53737	2.25225	2.28693		2.5919	2.26959
GATM	2.80526	2.42015	2.57838	2.44874	0.618736	0.39903		2.5915	0.508883
TST	2.64421	2.57568	2.47315	2.64339	1.64439	1.57994		2.5895	1.61216
RNaseP_nuc	3.10939	1.76921	1.60931	2.21844	3.7966	3.17296		2.58863	3.48478
ITGA3	2.46783	2.63653	2.62358	2.60418	0.0395331	1.21306		2.58799	0.626297
BST2	2.52355	2.61244	2.44946	2.70497	2.02217	2.20192		2.58319	2.11205
CES2	2.73381	2.48268	2.60445	2.44494	1.84785	1.92624		2.58161	1.88704
ANXA2	2.42263	2.61288	2.60449	2.6498	1.67376	1.44296		2.58077	1.55836
SCNN1A	2.57607	2.48707	2.61907	2.62389	1.4421	1.33438		2.57987	1.38824
ACSL1	2.55057	2.55567	2.62968	2.57627	0.929364	1.17851		2.5792	1.05394
RPS5	2.55439	2.5643	2.54034	2.64861	3.05428	2.97654		2.57903	3.01541
ADAM15	2.5749	2.64305	2.40031	2.63758	2.02704	1.90933		2.57427	1.96819
LDHA	2.44199	2.56436	2.63851	2.61346	2.44679	2.40001		2.57086	2.4234
RHOC	2.51861	2.52755	2.57739	2.64703	2.13086	2.25652		2.57071	2.19369
SPANXB2	2.30522	2.65281	2.54519	2.6725	-0.48687	#NUM!		2.5661	na
RP11-832N8.1	2.47419	2.60681	2.53532	2.62393	2.68955	2.71932		2.56409	2.70444
CYP3A4	2.73273	2.27557	2.67604	2.40366	-1.34868	-0.493456		2.56129	-0.921069
ITM2B	2.52329	2.62296	2.52418	2.5657	2.30757	2.15422		2.56098	2.2309
TMEM59	2.48512	2.61594	2.47046	2.63931	2.00182	1.9538		2.55925	1.97781
RPS24	2.46919	2.5778	2.59814	2.57922	2.93664	2.80255		2.55893	2.8696
RP11-169K16.8	2.44395	2.59164	2.49784	2.66448	3.01714	2.81541		2.55779	2.91627
RP1-278E11.3	2.49553	2.60413	2.50255	2.60928	2.78845	2.78863		2.55621	2.78854
DAD1	2.48807	2.51159	2.51128	2.68089	2.43051	2.26093		2.55528	2.34572
EEF1G	2.49101	2.45126	2.60358	2.64235	2.76849	2.63322		2.55409	2.70085
FTLP2	2.51829	2.56154	2.52586	2.60274	2.156	2.30132		2.55341	2.22866
MAN2C1	2.63371	2.56248	2.54543	2.44791	2.0209	2.07945		2.55236	2.05017
UQCRBP1	2.3123	2.66211	2.54867	2.60921	2.10072	2.02301		2.55174	2.06186
SLC25A6	2.47209	2.61615	2.49116	2.60743	3.08378	2.90707		2.55162	2.99542
ALDH1L1	2.67069	2.36897	2.59228	2.51993	0.577238	0.263532		2.55161	0.420385
AC022431.1	2.4962	2.56151	2.5093	2.61239	2.79994	2.68373		2.54732	2.74183
CAV1	2.31726	2.61789	2.66348	2.50966	#NUM!	-0.263093		2.5461	na
RPL37	2.54325	2.53458	2.51904	2.58103	3.04463	2.86389		2.54508	2.95426
RHOB	2.59348	2.48447	2.55305	2.53978	2.145	2.22405		2.54443	2.18453
NFKBIA	2.48808	2.46929	2.61667	2.5844	2.28054	2.11973		2.54408	2.20013
NCL	2.49475	2.54679	2.59971	2.51645	2.91306	2.89613		2.54124	2.90459
CTD-2666L21.3	2.44291	2.60093	2.50782	2.58428	2.74288	2.62447		2.5385	2.68367
ATP6V1F	2.40572	2.56965	2.51611	2.63013	2.05947	2.13644		2.53802	2.09795
RPL32	2.48546	2.49985	2.54468	2.60958	2.71747	2.68788		2.53763	2.70267
PPIB	2.54012	2.51319	2.54341	2.54802	2.76699	2.74138		2.5364	2.75418
HSP90B1	2.45406	2.61104	2.54894	2.50889	2.85162	2.69555		2.53452	2.77358
NONO	2.47248	2.53728	2.62315	2.47868	2.81032	2.68318		2.53224	2.74675
TPI1	2.39805	2.57887	2.5498	2.56857	2.76903	2.77525		2.52963	2.77214
FKBP5	2.50311	2.53362	2.52225	2.55707	0.998867	0.851234		2.52945	0.925051
PKMP1	2.35888	2.48939	2.54962	2.65506	2.24722	2.22366		2.52618	2.23544
MZT2B	2.42695	2.66139	2.39105	2.5667	2.8054	2.79091		2.52524	2.79816
NPM1	2.48162	2.49587	2.50946	2.60246	3.20493	2.98947		2.52502	3.0972
APP	2.47051	2.49003	2.60079	2.5252	1.91485	1.94153		2.52455	1.92819
AKR1B10P1	2.57396	2.4163	2.56726	2.51359	0.734619	1.14599		2.52219	0.940302
FASTK	2.52217	2.61632	2.40872	2.51472	2.06226	2.08057		2.52165	2.07142
SNRNP70	2.5084	2.56156	2.5535	2.44638	2.24679	2.2544		2.51981	2.25059
CERS2	2.54419	2.46642	2.56763	2.49127	2.29732	2.39025		2.51926	2.34378
SARAF	2.51301	2.43784	2.56214	2.54646	2.2844	2.30555		2.51743	2.29498
RP3-486I3.4	2.4572	2.55489	2.44509	2.59017	3.05363	2.94237		2.51629	2.998
RPL15	2.48498	2.51397	2.4862	2.57269	2.82031	2.71687		2.51595	2.76859
DDX5	2.46306	2.42647	2.68383	2.42442	2.72777	2.58089		2.51388	2.65433
FTH1P5	2.43184	2.58813	2.41777	2.58696	1.61704	1.8572		2.51378	1.73712
NDUFB2	2.41806	2.52091	2.45034	2.63054	1.79084	1.95922		2.51283	1.87503
CPD	2.55297	2.39121	2.5964	2.4767	1.94302	1.76896		2.51119	1.85599
RP11-543P15.1	2.44352	2.52315	2.54314	2.52133	3.02653	2.92111		2.5094	2.97382
RP11-467L13.5	2.49176	2.46194	2.47911	2.59026	2.19882	2.34474		2.50874	2.27178
TSPAN3	2.47543	2.48786	2.46829	2.58812	2.23914	2.14188		2.50775	2.19051
MFGE8	2.45112	2.54442	2.52745	2.48962	1.09256	1.01173		2.50463	1.05214
TDPX2	2.46022	2.50533	2.4675	2.57397	2.16965	2.28201		2.50415	2.22583
UBE2Q2P6	2.46237	2.50658	2.47	2.56745	2.68417	2.71377		2.50363	2.69897
ROMO1	2.39538	2.55491	2.47135	2.56984	2.81116	2.81372		2.50339	2.81244
GGT5	2.43421	2.58917	2.45308	2.51394	0.486552	0.985852		2.5019	0.736202
GAGE12B	2.45561	2.55918	2.4164	2.54463	#NUM!	#NUM!		2.49804	na
EID1	2.40869	2.51463	2.46269	2.58026	0.399476	-0.139083		2.49622	0.130197
LENG8	2.56896	2.56215	2.48055	2.3326	1.95615	1.9318		2.49589	1.94397
FAM127A	2.38066	2.53707	2.48374	2.55937	2.06545	1.74496		2.49548	1.90521
SRSF5	2.45616	2.5579	2.56028	2.37511	2.24812	2.15885		2.49405	2.20349
RABAC1	2.36944	2.60415	2.34954	2.58643	2.10528	1.94323		2.4933	2.02425
MYL12A	2.28183	2.57019	2.55514	2.50818	1.94879	2.06864		2.49287	2.00872
ZFP36	2.47093	2.35003	2.64531	2.44486	1.60314	1.55322		2.49138	1.57818
ARHGDIA	2.41113	2.47806	2.46961	2.58322	2.64079	2.62061		2.49004	2.6307
CTD-3035D6.1	2.39518	2.48003	2.526	2.53852	2.63377	2.65191		2.48845	2.64284
ANXA5	2.35379	2.48483	2.49315	2.58732	2.37344	2.43628		2.48754	2.40486
ID2	2.30345	2.45678	2.54738	2.58844	2.39538	2.79141		2.48704	2.59339
RPL12	2.47134	2.45396	2.4592	2.55048	2.88093	2.721		2.48555	2.80097
NDUFA4	2.33154	2.45332	2.45711	2.63972	1.62035	1.82368		2.48475	1.72202
RPL12P4	2.42426	2.48528	2.49854	2.51373	2.85079	2.69541		2.48175	2.7731
PPDPF	2.47604	2.50794	2.39288	2.53634	2.02899	2.20076		2.48153	2.11487
ETNK2	2.58956	2.32203	2.50898	2.46213	1.1732	1.17816		2.48116	1.17568
ALDOAP2	2.40562	2.47019	2.40291	2.60769	2.51372	2.32488		2.47994	2.4193
RP11-12M9.3	2.42315	2.50321	2.40552	2.56409	2.61797	2.60544		2.47872	2.6117
RP4-706A16.3	2.38061	2.52788	2.43677	2.54847	2.54684	2.53636		2.4787	2.5416
PPIAP29	2.41065	2.50288	2.44688	2.54024	2.17212	2.35789		2.47803	2.26501
CTC-575D19.1	2.46258	2.40669	2.46723	2.55976	2.6316	2.60785		2.4776	2.61972
S100A10	2.18256	2.60366	2.48947	2.53009	1.89137	2.12352		2.47759	2.00745
GSTK1	2.48658	2.47352	2.46346	2.486	1.61476	1.68412		2.4775	1.64944
ATP5D	2.37683	2.59132	2.32523	2.55637	2.27734	2.324		2.47708	2.30067
AC004453.8	2.40542	2.44873	2.5116	2.52542	2.80082	2.74256		2.47547	2.77169
NDRG1	2.48581	2.37223	2.45231	2.56802	1.89157	1.74373		2.47526	1.81765
MME	2.47542	2.30004	2.50754	2.57327	#NUM!	-1.68725		2.47512	na
POLD4	2.45601	2.46951	2.46351	2.49445	1.58964	1.49528		2.47111	1.54246
ACEA_U3	2.99541	1.07267	1.34393	2.17267	2.4658	2.17586		2.46695	2.32083
APMAP	2.4623	2.47454	2.49981	2.4262	1.93713	1.89662		2.46652	1.91688
HMGN2	2.40037	2.55109	2.41675	2.4778	2.00989	2.18531		2.46562	2.0976
PRDX5	2.36455	2.5205	2.3854	2.55848	2.50556	2.38571		2.46527	2.44563
C1R	2.46968	2.40893	2.5518	2.39698	0.89131	0.371974		2.46129	0.631642
RPL7AP6	2.42304	2.40682	2.46608	2.53638	2.63374	2.57669		2.46104	2.60521
SUMF2	2.51911	2.42721	2.39816	2.48629	1.87868	2.05901		2.4603	1.96885
RP11-829H16.2	2.42928	2.34079	2.46626	2.56946	2.81876	2.71341		2.45922	2.76609
CITED2	2.30218	2.50425	2.40607	2.56811	1.62714	0.939927		2.45656	1.28353
ALDH1A1	2.52501	2.37656	2.48508	2.4214	2.05223	2.20719		2.45575	2.12971
AP2S1	2.36429	2.53167	2.3795	2.51692	2.08669	2.19207		2.45481	2.13938
AC011737.2	2.39252	2.43254	2.4534	2.5233	2.72572	2.61734		2.45307	2.67153
BRD2	2.46489	2.3643	2.53111	2.43375	2.14395	2.14747		2.45264	2.14571
RPL35P5	2.40193	2.44457	2.41506	2.53113	2.77581	2.69536		2.45118	2.73559
DDT	2.45072	2.44547	2.40625	2.48719	2.08127	1.95029		2.44835	2.01578
RP11-51O6.1	2.3743	2.47127	2.43619	2.49736	2.68104	2.78709		2.44718	2.73407
RPS13P2	2.45378	2.44234	2.37857	2.50422	2.77544	2.73895		2.44701	2.7572
EEF1A1P13	2.3726	2.39576	2.4287	2.56175	2.63165	2.55037		2.44618	2.59101
NDUFS8	2.32005	2.47778	2.33808	2.58298	2.46907	2.37012		2.44327	2.4196
GAPDHP1	2.40941	2.37456	2.4119	2.55232	2.59371	2.63592		2.44266	2.61481
EBP	2.44368	2.42714	2.45493	2.43825	2.07495	2.09898		2.44111	2.08697
RPL18A	2.34651	2.46386	2.38612	2.54056	2.83216	2.76186		2.44072	2.79701
GAPDHP65	2.37743	2.38166	2.385	2.57383	2.61408	2.61745		2.43805	2.61577
RPL23A	2.38671	2.43131	2.45499	2.47324	2.90159	2.79505		2.43776	2.84832
NME1-NME2	2.32027	2.43727	2.41079	2.54963	2.74759	2.69777		2.43727	2.72268
RPL23P8	2.32423	2.37849	2.49693	2.51655	2.76466	2.77086		2.43638	2.76776
NDUFS5	2.29739	2.43822	2.42981	2.53658	2.20394	2.11706		2.43364	2.1605
EIF1P3	2.33388	2.46871	2.39583	2.51189	1.75189	1.99872		2.43287	1.8753
SNRPD2	2.34781	2.43982	2.43447	2.49411	2.6193	2.61766		2.43215	2.61848
HSP90AB1	2.36365	2.44508	2.45136	2.45271	2.69547	2.77828		2.42976	2.73688
HIST1H2BK	2.29094	2.53385	2.34352	2.5019	2.20761	2.2051		2.42952	2.20635
TPI1P1	2.34044	2.42668	2.42981	2.50526	2.6195	2.69446		2.42944	2.65698
2009-09-01	2.41631	2.308	2.52159	2.44216	2.9485	2.91123		2.42861	2.92987
RPS2P55	2.43565	2.43256	2.38945	2.45081	2.77486	2.55757		2.42771	2.66621
LRRC75A-AS1	2.41389	2.42673	2.39045	2.4723	2.77832	2.57105		2.42688	2.67468
SREBF1	2.62587	2.25536	2.43398	2.28681	2.33745	2.21568		2.42641	2.27657
ATP5LP2	2.29475	2.37851	2.44496	2.54468	2.52968	2.3676		2.4254	2.44864
HIGD1AP1	2.32913	2.48191	2.41824	2.45582	2.0082	1.98424		2.425	1.99622
PRODH	2.58136	2.3749	2.38846	2.30209	0.193559	-0.868118		2.4247	-0.33728
PPP1R16A	2.39813	2.5274	2.27324	2.45895	1.99774	2.06079		2.42416	2.02927
RPL7A	2.41587	2.36475	2.40566	2.49896	2.59178	2.58228		2.42411	2.58703
RPL13A	2.35152	2.43782	2.38288	2.50338	2.73167	2.68921		2.42279	2.71044
ZNF90	2.28948	2.47035	2.30599	2.55568	2.64354	2.54564		2.41991	2.59459
CYP3A5	2.65757	2.34482	2.39713	2.09031	0.709689	0.804827		2.41847	0.757258
LPIN1	2.44847	2.20977	2.49868	2.457	1.26457	1.19646		2.4169	1.23052
CHCHD10	2.29785	2.4315	2.42598	2.48967	2.16847	2.01405		2.41668	2.09126
RP11-713C19.2	2.42349	2.3427	2.39904	2.48059	1.75664	1.84338		2.41428	1.80001
ACSM2B	2.63164	2.15691	2.51773	2.13493	0.769033	0.691194		2.41395	0.730113
BTF3	2.3136	2.48278	2.37325	2.45933	2.69293	2.66412		2.41244	2.67853
FTH1P12	2.32294	2.44281	2.42243	2.44945	1.7437	1.81013		2.41227	1.77692
SLC22A18	2.44868	2.41943	2.41187	2.36223	2.00474	2.20903		2.41165	2.10688
EIF1P5	2.34798	2.50477	2.38942	2.3842	1.75543	2.05125		2.41074	1.90334
CALM1	2.45313	2.4059	2.34518	2.42949	2.02859	1.84001		2.41025	1.9343
KRT18	2.37706	2.31079	2.50529	2.4236	2.93103	2.9098		2.40999	2.92042
SNHG22	2.55122	2.35114	2.3643	2.33161	2.12996	1.92633		2.40918	2.02815
UQCRB	2.20651	2.55234	2.34079	2.45771	1.72793	1.80828		2.4081	1.76811
NDUFB7	2.28764	2.48671	2.31178	2.50032	2.48959	2.44892		2.40743	2.46926
CRYAB	2.30636	2.23377	2.4178	2.58049	0.451633	0.701699		2.40487	0.576666
PSMF1	2.37223	2.36425	2.42294	2.43951	2.70172	2.60835		2.40093	2.65503
CCT7	2.36927	2.33915	2.41046	2.47009	2.63791	2.65618		2.40005	2.64705
TRNP1	2.23394	2.46159	2.37198	2.48622	2.07423	1.98284		2.3991	2.02854
PLEC	2.41794	2.39185	2.43817	2.3334	1.82857	1.7792		2.39709	1.80388
CHCHD2P6	2.29957	2.42238	2.32257	2.50901	2.4609	2.60648		2.39656	2.53369
SHC1	2.45171	2.21676	2.46809	2.40209	2.02283	1.66178		2.39528	1.84231
RP11-20O24.4	2.28923	2.42599	2.3678	2.47361	2.56092	2.56307		2.39451	2.56199
TSPO	2.28161	2.45495	2.246	2.52964	1.37819	1.83724		2.39405	1.60772
RPL37P2	2.3419	2.42114	2.42951	2.36921	2.84042	2.73691		2.39195	2.78867
RPL31P49	2.32907	2.37888	2.34325	2.49544	2.68149	2.63231		2.39179	2.6569
GNB2	2.33922	2.44034	2.2884	2.46934	2.09558	2.17989		2.39048	2.13773
GNG5P2	2.3698	2.39682	2.27665	2.49027	2.91825	2.83814		2.39004	2.87819
BHMT2	2.50423	2.2823	2.44248	2.28406	1.50718	0.981958		2.38926	1.24457
RNF167	2.3622	2.40599	2.37753	2.40896	1.9387	2.07458		2.38911	2.00664
FIS1	2.3634	2.38178	2.34656	2.45321	1.81102	1.93164		2.38819	1.87133
ACAT1	2.36467	2.37828	2.35911	2.44374	2.24854	2.04526		2.3878	2.1469
PDLIM1	2.28644	2.4155	2.37769	2.45159	2.29042	2.06641		2.38703	2.17842
NGFRAP1	2.25149	2.48981	2.3384	2.42749	1.76214	1.73432		2.38601	1.74823
APRT	2.3414	2.44783	2.31844	2.41823	2.61881	2.49807		2.38474	2.55844
MDH1	2.27547	2.45464	2.28352	2.48091	1.98741	2.16485		2.38389	2.07613
ITGA7	2.4965	2.11763	2.43371	2.39496	0.417427	0.620063		2.38226	0.518745
RPL6P27	2.33508	2.39597	2.35284	2.43241	2.54263	2.48867		2.38074	2.51565
RPS21	2.33787	2.39185	2.24076	2.50873	2.92114	2.91651		2.38064	2.91882
CYCS	2.19071	2.37941	2.41832	2.48267	1.64054	1.77283		2.38046	1.70668
SAT1	2.31853	2.46183	2.40365	2.31766	2.25416	2.05795		2.37974	2.15605
MCL1	2.40646	2.23175	2.45988	2.3832	2.04281	1.95003		2.37815	1.99642
RNA28S5	2.84224	1.51409	1.60504	2.27103	3.33752	2.76955		2.37795	3.05353
PPL	2.2418	2.40346	2.46327	2.37	1.26677	1.16107		2.3769	1.21392
ECHDC2	2.49214	2.37673	2.3712	2.20985	1.74235	1.65846		2.37376	1.70041
HINT1	2.263	2.40402	2.39899	2.40144	2.48155	2.3387		2.37078	2.41013
RP11-641D5.1	2.276	2.42377	2.34601	2.42028	2.60808	2.56977		2.37067	2.58892
ATP5EP2	2.27409	2.38776	2.35132	2.44045	2.65255	2.63728		2.36756	2.64492
KANK2	2.30419	2.27512	2.42456	2.44201	1.56731	1.7271		2.36753	1.64721
RPL30P4	2.29081	2.38966	2.34537	2.43163	2.70588	2.5449		2.36749	2.62539
GRHPR	2.42709	2.30547	2.31905	2.40263	1.95048	1.86291		2.3667	1.90669
ACAA1	2.40588	2.33205	2.40115	2.31942	2.2414	2.09814		2.36639	2.16977
RPS12	2.28302	2.37172	2.3794	2.41961	2.63339	2.66386		2.36622	2.64862
CCND3	2.36815	2.37309	2.25064	2.43829	1.4451	1.50917		2.36265	1.47714
ISCU	2.34294	2.3499	2.26925	2.46531	1.79775	1.82925		2.36263	1.8135
PTMA	2.20024	2.47728	2.36859	2.3605	2.94199	2.76703		2.36253	2.85451
PTBP1	2.37669	2.23778	2.46499	2.33642	2.93951	2.79211		2.36157	2.86581
OST4	2.29515	2.35576	2.37945	2.40656	2.52829	2.46814		2.36114	2.49822
RPS7P1	2.33074	2.33619	2.31696	2.44251	3.24604	3.06934		2.3596	3.15769
RN7SKP71	2.86023	1.33508	1.27272	2.17483	3.73413	3.19178		2.35925	3.46295
COX17P1	2.24335	2.35973	2.32558	2.46951	2.57212	2.42868		2.35722	2.5004
NFIC	2.41077	2.24809	2.37374	2.37074	1.69637	1.63487		2.35498	1.66562
CTB-33G10.1	2.26697	2.35321	2.30255	2.4685	2.44711	2.44329		2.35471	2.4452
ALDOAP1	2.25748	2.34955	2.3035	2.47248	2.4468	2.21162		2.35339	2.32921
ATP5G2	2.315	2.36049	2.33199	2.39984	2.24865	2.13797		2.35303	2.19331
POLR2E	2.31799	2.40465	2.28242	2.39171	2.42651	2.5779		2.35214	2.5022
MRPS5P3	2.26262	2.35759	2.31394	2.44949	1.86722	1.96339		2.35143	1.9153
RP11-159H22.1	2.31911	2.2394	2.36291	2.44687	2.58008	2.58399		2.34854	2.58203
PCBP1	2.3281	2.33894	2.34754	2.3695	2.64284	2.63203		2.34629	2.63743
HLA-E	2.31122	2.38839	2.30055	2.37593	1.89066	1.88909		2.34573	1.88987
NDUFA11	2.23556	2.43148	2.25456	2.42119	2.51313	2.6086		2.34515	2.56087
RPL9P7	2.29017	2.36225	2.33728	2.38398	2.47942	2.52044		2.3448	2.49993
PAM	2.29052	2.32227	2.3705	2.37898	1.8618	1.85617		2.34206	1.85899
PIM3	2.2369	2.34352	2.34869	2.41658	1.75064	1.66876		2.34107	1.7097
TRA2B	2.29691	2.30108	2.33388	2.41716	2.73035	2.57992		2.34003	2.65514
ACSM2A	2.54727	2.12601	2.43143	2.07044	0.569513	0.367842		2.3394	0.468678
TMEM205	2.31157	2.28293	2.31796	2.43	1.86641	1.94356		2.33938	1.90499
SORBS3	2.27476	2.3723	2.40083	2.29466	1.98882	2.16519		2.3388	2.077
HNRNPUP1	2.25347	2.37903	2.40072	2.29949	2.47822	2.45503		2.33721	2.46662
BAX	2.13075	2.4022	2.3085	2.44153	2.40404	2.49968		2.33619	2.45186
SCD	2.54714	2.03939	2.40047	2.18266	2.38588	2.23776		2.33532	2.31182
ERGIC3	2.32715	2.33616	2.3189	2.35393	2.48276	2.55581		2.33423	2.51929
NACA	2.25487	2.37517	2.33896	2.35691	2.55266	2.47241		2.33384	2.51254
PER1	2.42767	2.28755	2.36472	2.22704	1.14062	0.480408		2.33338	0.810513
ASL	2.50766	2.19341	2.32317	2.23916	1.84424	2.00253		2.33338	1.92338
MMP24-AS1	2.18536	2.41317	2.3113	2.38875	1.48127	1.38622		2.3333	1.43374
IGFBP4	2.35801	2.38321	2.32547	2.24964	1.67844	1.28861		2.33191	1.48352
BAG1	2.23031	2.34778	2.36751	2.3645	1.90445	1.81763		2.33104	1.86104
KDELR1	2.24597	2.38053	2.34661	2.33862	2.43923	2.51783		2.33071	2.47853
SLC9A3R2	2.31277	2.36979	2.2801	2.35333	1.91004	1.8355		2.3304	1.87277
ERRFI1	2.37492	2.26364	2.40151	2.25439	1.93395	1.81322		2.32853	1.87358
COX7A2	2.26459	2.31702	2.26799	2.43652	1.9103	2.00908		2.32735	1.95969
NUPR1	2.36871	2.32049	2.24696	2.36084	2.05031	1.85443		2.32685	1.95237
COMT	2.25909	2.38697	2.21436	2.41227	2.61856	2.59738		2.32611	2.60797
GPAM	2.40294	2.11201	2.37749	2.35485	1.7679	1.56565		2.32593	1.66678
DCAF8	2.36977	2.21517	2.40206	2.2922	1.92341	1.92489		2.32571	1.92415
AC104389.32	2.30638	2.27723	2.35333	2.3601	1.99465	2.17314		2.32559	2.0839
ENSAP2	2.33419	2.26799	2.34951	2.34482	2.04076	2.01465		2.32534	2.02771
UQCRH	2.21914	2.34597	2.29896	2.40981	2.27818	2.27992		2.32398	2.27905
PSMB5	2.27304	2.28348	2.30241	2.41955	2.71947	2.5807		2.32376	2.65008
EPAS1	2.38378	2.03808	2.43993	2.33444	2.30992	2.21577		2.32352	2.26284
NDUFB10	2.18176	2.33852	2.33678	2.40674	2.43362	2.20126		2.3234	2.31744
RPSA	2.27268	2.279	2.27656	2.4404	2.65896	2.623		2.32335	2.64098
RAN	2.19852	2.36349	2.34891	2.35705	2.64205	2.63383		2.32208	2.63794
RP1-273G13.2	2.16008	2.34169	2.31557	2.42557	1.32835	1.69576		2.32089	1.51206
AC013442.1	2.32127	2.24779	2.34392	2.35931	2.02004	1.98526		2.32012	2.00265
CDIPT	2.2469	2.39094	2.2397	2.3724	1.95	1.79346		2.31803	1.87173
EIF5A	2.22509	2.32328	2.33537	2.374	2.49325	2.49032		2.31779	2.49179
RP11-430A19.2	2.31294	2.24029	2.32365	2.37868	1.51226	1.69995		2.31665	1.6061
RN7SKP203	2.81778	1.26584	1.27844	2.12816	3.65419	3.06078		2.31654	3.35749
RP1-228P16.7	2.12066	2.33965	2.36009	2.39397	1.54417	1.65584		2.3157	1.6
COL18A1	2.48482	2.22812	2.32513	2.14245	2.27946	2.12961		2.31423	2.20454
ATP5HP4	2.18048	2.39168	2.31648	2.34103	1.74657	1.91763		2.31412	1.8321
STEAP3	2.30908	2.2353	2.33023	2.37071	1.47182	1.50317		2.31406	1.4875
RN7SKP80	2.80211	1.31626	1.25172	2.1748	3.24476	2.85436		2.31289	3.04956
WDR13	2.30206	2.3832	2.22661	2.32056	2.55256	2.17294		2.31166	2.36275
ATF4	2.28362	2.31215	2.36755	2.27702	2.62885	2.53541		2.31158	2.58213
DDIT4	2.38932	2.33393	2.17045	2.32212	2.19663	2.16874		2.31114	2.18269
RP11-373E16.1	2.25106	2.2854	2.27973	2.40643	2.71166	2.52509		2.30992	2.61837
TIMP2	2.18995	2.26248	2.31926	2.43134	1.39656	1.54764		2.30986	1.4721
ADH1B	2.51064	2.26768	2.31147	2.00694	-0.751286	#NUM!		2.3095	na
HINT1P1	2.23228	2.32225	2.29582	2.37122	2.50125	2.39733		2.30826	2.44929
CCNL2	2.37788	2.31546	2.33807	2.17496	2.22585	2.08656		2.30797	2.1562
RP11-337C18.4	2.29683	2.36356	2.32737	2.23366	0.362492	0.775297		2.30793	0.568894
YBX1	2.21792	2.25253	2.3879	2.34919	2.85033	2.67955		2.30737	2.76494
SIGMAR1	2.29718	2.29947	2.3171	2.3145	1.99766	2.01704		2.30715	2.00735
RPL23AP2	2.2808	2.31766	2.2787	2.34762	2.77689	2.67488		2.30714	2.72589
CLPTM1	2.30031	2.35966	2.30876	2.25236	2.00916	2.16397		2.30694	2.08657
TUBA4A	2.19094	2.22218	2.43196	2.336	1.58482	1.17973		2.30597	1.38227
SLC2A1	2.2613	2.31652	2.26614	2.37015	2.91305	3.18569		2.3058	3.04937
RPL3P7	2.2593	2.29495	2.29327	2.36751	2.56138	2.47302		2.30559	2.5172
GAS6	2.23627	2.36917	2.19794	2.38482	0.269562	-0.0691711		2.30458	0.100195
VSTM2L	2.04458	2.39472	2.23547	2.43956	#NUM!	#NUM!		2.30432	na
RPL13AP25	2.14446	2.31526	2.37326	2.34761	2.59856	2.53946		2.30371	2.56901
TM7SF2	2.42944	2.2484	2.22654	2.27957	1.75175	1.81594		2.30364	1.78384
MVD	2.44101	2.28865	2.24691	2.19594	2.25556	2.0803		2.30321	2.16793
ANXA6	2.33237	2.15543	2.34677	2.34796	2.08715	2.07963		2.30267	2.08339
CAPN2	2.16735	2.2553	2.39474	2.35023	1.02068	1.82465		2.30058	1.42266
RP5-827C21.1	2.17953	2.37922	2.25327	2.3602	2.70921	2.65039		2.30049	2.6798
COPE	2.33744	2.34443	2.22397	2.28211	2.75535	2.61211		2.29965	2.68373
C1QTNF1	2.17104	2.35758	2.2155	2.40869	0.865204	0.856671		2.29918	0.860937
C14orf2	2.22884	2.3203	2.24613	2.3819	1.91448	2.06635		2.29865	1.99041
TOB2	2.35199	2.14376	2.30136	2.36197	1.59001	1.42515		2.29799	1.50758
EEF1A1P11	2.20373	2.25045	2.30165	2.40511	2.44341	2.35223		2.29684	2.39782
INSIG1	2.45849	2.18145	2.23716	2.24241	#NUM!	-1.54139		2.29373	na
CTSZ	2.24331	2.32722	2.28282	2.3164	-0.343057	-0.0439406		2.29366	-0.193499
RP11-114H7.1	2.20933	2.31654	2.31691	2.32137	2.61607	2.44533		2.2935	2.5307
NDUFS2	2.29432	2.2507	2.28106	2.341	1.94446	1.99983		2.293	1.97215
HYAL1	2.31816	2.25571	2.26893	2.32226	2.29773	2.09546		2.29225	2.1966
AHNAK	2.34503	2.12147	2.33925	2.32575	1.25856	1.33464		2.2921	1.2966
ATP6V0E1	2.19621	2.35619	2.25384	2.33721	1.89995	2.046		2.29058	1.97298
RP11-386G11.10	1.9378	2.50236	2.39369	2.1092	2.79153	2.78088		2.29046	2.7862
VKORC1	2.3254	2.23923	2.28465	2.3067	2.26519	2.05486		2.29017	2.16002
RP11-545D22.1	#NUM!	0.223499	2.88993	#NUM!	#NUM!	0.528263		2.28881	na
HLA-F	2.19505	2.38681	2.25285	2.29107	#NUM!	-0.0360451		2.28715	na
AK1	2.15959	2.29058	2.27015	2.39337	1.83148	1.74794		2.28629	1.78971
GPR137	2.29334	2.30892	2.1775	2.34637	1.42056	1.66693		2.28593	1.54375
PFN1P9	2.18514	2.30371	2.28004	2.35158	2.5669	2.43126		2.28423	2.49908
STK25	2.31451	2.25837	2.27512	2.2828	2.5931	2.56752		2.28318	2.58031
PCK2	2.52848	2.07423	2.2527	2.11715	2.30988	2.00149		2.28228	2.15568
MAP7D1	2.16929	2.32171	2.26928	2.34702	2.03302	1.89716		2.28198	1.96509
TNFRSF1A	2.20623	2.27713	2.32996	2.30311	1.96647	2.04409		2.28149	2.00528
COX6C	2.21388	2.32366	2.22913	2.34379	1.83024	1.97839		2.28133	1.90431
EEF1A1P19	2.17804	2.23501	2.29609	2.38703	2.41097	2.36761		2.28103	2.38929
LMAN2	2.21831	2.34604	2.24136	2.30446	2.4834	2.34954		2.2805	2.41647
RPL19P12	2.23461	2.25447	2.26035	2.35884	2.41859	2.51066		2.27984	2.46463
TAGLN2	2.17641	2.22886	2.33295	2.35462	1.95118	1.77189		2.27933	1.86153
DUSP1	2.22432	2.29083	2.25277	2.33818	1.15934	1.04258		2.27864	1.10096
NDUFB1	2.07076	2.3605	2.26117	2.3613	1.53274	1.64488		2.27834	1.58881
TUBB4B	2.15462	2.2849	2.38025	2.26359	2.55062	2.65743		2.27817	2.60403
TMEM14D	2.20551	2.27323	2.25776	2.36002	1.84775	2.05327		2.27775	1.95051
PCSK6	2.37051	2.2298	2.24658	2.24661	2.12542	1.97146		2.27722	2.04844
CAV2	2.05267	2.4225	2.25471	2.3002	#NUM!	-0.441844		2.27693	na
ANKRD1	1.70877	2.37893	2.34609	2.38603	1.13437	1.22225		2.2762	1.17831
YWHAQ	2.19938	2.32187	2.25986	2.3103	2.57132	2.57811		2.2755	2.57472
HSPE1P2	2.20035	2.31835	2.2875	2.28651	2.40992	2.49707		2.27534	2.45349
LRPAP1	2.22782	2.33561	2.1756	2.32869	2.02834	1.97007		2.27215	1.9992
SHMT2	2.35484	2.17127	2.33236	2.19646	2.62455	2.47392		2.27119	2.54924
MTRNR2L8	2.45633	2.13792	2.13806	2.26938	2.31153	2.08473		2.2711	2.19813
RP11-371E8.2	2.28987	2.21674	2.31761	2.25085	1.46157	1.55147		2.27045	1.50652
RPL17	2.20069	2.31352	2.23631	2.31497	2.39398	2.38581		2.26917	2.38989
RPL5	2.20675	2.26391	2.22088	2.35828	2.35773	2.37993		2.26662	2.36883
TUBA1C	2.13543	2.25116	2.3647	2.28385	2.77205	2.84172		2.26642	2.80689
GIPC1	2.14395	2.31078	2.13879	2.40862	2.27179	2.32974		2.26583	2.30076
PSMC1P5	2.13444	2.29538	2.38535	2.20592	1.62822	2.17171		2.26554	1.89997
HMGN2P3	2.20045	2.31831	2.25031	2.27899	1.89062	1.9223		2.26413	1.90646
DPP7	2.25286	2.33542	2.19265	2.2628	0.911277	1.79068		2.26391	1.35098
RP1-241P17.4	2.14465	2.37752	2.21834	2.27993	2.30378	2.38799		2.26357	2.34589
SCPEP1	2.23095	2.21703	2.33184	2.26324	0.732209	0.721034		2.26308	0.726622
PEBP1P2	2.33968	2.1384	2.26511	2.28506	2.68498	2.60835		2.26307	2.64667
SH3BGRL3	2.20648	2.25014	2.27808	2.30814	1.91673	1.97929		2.26231	1.94801
GAGE2A	2.18291	2.25722	2.23637	2.35273	#NUM!	-0.672271		2.26174	na
ASB13	2.34285	2.24476	2.11907	2.30609	1.03806	1.07864		2.26114	1.05835
HERPUD1	2.3071	2.18834	2.30068	2.23196	2.20917	1.94028		2.2598	2.07473
TBCAP1	2.07406	2.39605	2.28816	2.21898	2.37219	2.21515		2.25962	2.29367
SLC38A2	2.08871	2.15724	2.37723	2.34601	2.48437	2.20467		2.25916	2.34452
RP11-69L16.5	2.16908	2.20786	2.24667	2.37877	2.71768	2.54442		2.25807	2.63105
SUMO2P1	2.11669	2.32579	2.27466	2.28752	2.31202	2.35347		2.25807	2.33275
RP11-603J24.7	2.12589	2.30394	2.24783	2.32662	1.68057	1.72564		2.25771	1.7031
CMBL	2.31636	2.14326	2.28112	2.26709	1.68765	1.46092		2.25664	1.57429
ATP6V0E1P3	2.11275	2.29174	2.23411	2.3495	1.55109	1.80385		2.25555	1.67747
SDHA	2.25403	2.21271	2.26084	2.28604	2.05456	1.96525		2.2542	2.0099
ADI1	2.23235	2.27772	2.16518	2.32275	1.56119	1.70884		2.25336	1.63502
APEX1	2.20152	2.25992	2.23783	2.30529	2.55853	2.38146		2.25277	2.47
EIF3C	2.23449	2.32599	2.20111	2.23611	2.66302	2.46697		2.25197	2.56499
HGS	2.22333	2.31221	2.23771	2.2271	2.60879	2.54078		2.25164	2.57479
ID3	1.7191	2.30555	2.23655	2.45801	1.70407	2.22783		2.25161	1.96595
DHRS7	2.17222	2.27605	2.26512	2.28394	1.46098	1.62759		2.25158	1.54428
GOT1	2.1886	2.24036	2.21725	2.34291	2.03743	1.73996		2.25131	1.8887
ARF5	2.22064	2.27228	2.19731	2.30645	1.94023	2.00117		2.25128	1.9707
SRSF1	2.20424	2.31355	2.24381	2.23132	2.49382	2.43926		2.25014	2.46654
RP11-34P1.2	2.06697	2.40093	2.16851	2.28256	1.79773	1.84978		2.24765	1.82376
FAM129B	2.12728	2.27328	2.20843	2.35033	1.80763	1.79925		2.24755	1.80344
SRSF2	2.21112	2.31933	2.21073	2.23416	2.68186	2.59442		2.2462	2.63814
HSBP1P2	2.05956	2.25084	2.22992	2.38143	2.66734	2.45647		2.2451	2.56191
CRIP2	1.97215	2.29341	2.15646	2.42859	1.84619	2.04358		2.24426	1.94488
NOL3	2.19184	2.32742	2.16631	2.255	1.25545	1.24035		2.23968	1.2479
RP11-16F15.1	2.19357	2.19185	2.23399	2.32216	2.65557	2.53422		2.23871	2.5949
HNRNPC	2.17145	2.29631	2.23772	2.22672	2.57885	2.52361		2.23532	2.55123
KEAP1	2.24747	2.20469	2.24939	2.23395	1.9079	2.07734		2.23424	1.99262
MIR4426	2.10808	2.28114	2.23157	2.29052	2.35243	2.46028		2.23361	2.40636
EEF1B2P3	2.13105	2.251	2.28234	2.25089	2.74505	2.66923		2.23251	2.70714
PPP2R4	2.22248	2.19059	2.18564	2.30973	1.85916	2.04867		2.23005	1.95391
TUBB	2.15199	2.23331	2.26766	2.25663	2.78639	2.90975		2.22968	2.84807
AMOTL2	2.21264	2.19704	2.18255	2.3135	1.53256	1.47718		2.22959	1.50487
RP11-6B6.3	2.20038	2.23095	2.17377	2.30211	1.65459	1.78487		2.2295	1.71973
PSMA7	2.14802	2.23771	2.18833	2.32018	2.46199	2.51901		2.22839	2.4905
COQ9	2.2245	2.18177	2.23482	2.26675	1.75788	1.76051		2.22802	1.7592
RPL35P1	2.11756	2.22933	2.19032	2.34337	2.47253	2.38672		2.22797	2.42962
GAGE2E	2.15803	2.20014	2.24336	2.2927	#NUM!	#NUM!		2.22644	na
RPS15AP1	2.14622	2.23116	2.21443	2.29853	2.80341	2.62613		2.22596	2.71477
TPM1	2.16625	2.19406	2.29962	2.23161	1.77479	1.96151		2.22581	1.86815
ACO2	2.22044	2.19162	2.21216	2.2724	1.71676	1.57026		2.22519	1.64351
CHMP2A	2.1645	2.23445	2.20024	2.29132	1.85682	1.83266		2.22516	1.84474
PIGT	2.18208	2.27178	2.18659	2.25295	1.94291	1.96819		2.22516	1.95555
LGALS1	1.9649	2.37172	2.09251	2.33849	2.64163	2.67983		2.22359	2.66073
RPS15A	2.2141	2.22273	2.14317	2.29684	2.82149	2.66322		2.22262	2.74236
CFLAR	2.2092	2.14379	2.21515	2.30473	1.479	1.65878		2.22204	1.56889
CALCOCO2	2.17082	2.20152	2.25875	2.24974	1.67755	1.64573		2.22168	1.66164
MIR3648-1	2.53157	1.37539	1.8186	2.37313	3.47731	2.87142		2.22127	3.17436
KRT8P3	2.1022	2.18962	2.29293	2.27316	2.54945	2.57787		2.22086	2.56366
EIF6	2.20959	2.21566	2.1998	2.25182	2.64823	2.68565		2.21967	2.66694
PFDN5	2.166	2.22968	2.19862	2.27591	2.41386	2.3407		2.21945	2.37728
ATP1B1	2.08352	2.26232	2.21474	2.28596	1.89154	1.80711		2.21833	1.84933
ALPP	1.36339	2.43208	2.13099	2.3661	-1.0757	#NUM!		2.21818	na
RSRP1	2.27748	2.25912	2.08817	2.21999	1.41027	1.32465		2.21716	1.36746
GPT	2.40449	2.16328	2.13182	2.0935	0.781327	0.854327		2.21677	0.817827
TMED9	2.21914	2.23107	2.17088	2.24019	2.54506	2.35759		2.21613	2.45132
TMSB4X	2.12022	2.2477	2.25057	2.23065	0.725997	0.358		2.21545	0.541998
NDUFS6	2.01037	2.27152	2.18272	2.33019	2.38962	2.31378		2.2145	2.3517
DUSP23	2.14459	2.2474	2.17198	2.27895	#NUM!	#NUM!		2.21414	na
MZT2A	2.139	2.33987	2.07202	2.25426	2.55796	2.55274		2.21355	2.55535
ACY1	2.28294	2.1528	2.20431	2.20167	1.80093	1.93411		2.21297	1.86752
MYL12B	2.0867	2.2789	2.23648	2.22613	1.80629	2.03278		2.21276	1.91954
RP11-390K5.1	2.15419	2.20323	2.20274	2.27713	1.90879	2.0853		2.21157	1.99705
SDC2	2.2074	2.20436	2.21418	2.2187	2.55716	2.4519		2.2112	2.50453
RPL10AP2	2.16024	2.15458	2.20887	2.30394	2.42531	2.30096		2.21118	2.36313
RPSAP58	2.15679	2.15682	2.15028	2.34586	2.53924	2.53241		2.2109	2.53582
ECI1	2.11515	2.29953	2.10203	2.28422	2.13564	2.03908		2.20989	2.08736
COX7B	2.13791	2.24344	2.16799	2.27153	2.04952	1.88896		2.2086	1.96924
CDC34	2.19868	2.21283	2.2182	2.19715	2.49251	2.52478		2.20681	2.50865
CSTB	2.12841	2.2373	2.20597	2.22842	1.76165	1.77389		2.20208	1.76777
EEF1B2	2.1241	2.2004	2.21699	2.25513	2.87944	2.72666		2.20171	2.80305
HNRNPD	2.15795	2.29698	2.22988	2.09563	2.65384	2.5555		2.20168	2.60467
PTRF	2.04622	2.197	2.24791	2.27984	1.63103	1.77338		2.20145	1.7022
MINOS1P2	2.0248	2.23642	2.28815	2.21302	1.37988	1.69792		2.20119	1.5389
SULF2	2.1964	2.18733	2.20295	2.20886	1.75267	1.01668		2.19896	1.38468
AHSA1	2.17672	2.20299	2.17652	2.23574	2.34955	2.43545		2.19868	2.3925
CYP4F3	2.41002	1.94459	2.26067	2.01537	0.908291	0.985798		2.19792	0.947045
VAMP8	2.11315	2.24372	2.21185	2.2099	1.64948	1.8165		2.19732	1.73299
TAPBP	2.1974	2.21869	2.08795	2.26388	2.01758	1.94523		2.19663	1.9814
BAG3	2.01222	2.14126	2.30043	2.2736	1.71259	1.55085		2.19643	1.63172
MRPL24	2.1448	2.18936	2.15248	2.27554	1.62423	1.67254		2.19374	1.64838
FKBP2	2.16141	2.28232	2.1014	2.20696	2.06828	1.93938		2.19307	2.00383
ENSA	2.19295	2.15472	2.24157	2.17677	1.96287	1.94968		2.19269	1.95628
HM13	2.14409	2.22058	2.22855	2.17164	2.55575	2.46058		2.1926	2.50817
LRP10	2.14448	2.22011	2.12815	2.25982	1.51192	1.33914		2.19151	1.42553
UBA1	2.21271	2.12107	2.21216	2.21299	2.07565	1.99699		2.19148	2.03632
SRXN1	2.10342	2.12721	2.27467	2.23473	1.51267	1.59553		2.19091	1.5541
G6PC3	2.08148	2.25875	2.10323	2.27892	1.82001	2.01624		2.18962	1.91813
RP11-663P9.2	2.11615	2.21116	2.10315	2.29669	1.81345	1.85287		2.18899	1.83316
HGD	2.34715	2.09367	2.18973	2.06613	2.02459	2.03224		2.18873	2.02842
HNRNPA1P48	2.09043	2.23717	2.24519	2.15842	2.45682	2.36323		2.1873	2.41003
EPDR1	2.0636	2.24209	2.15471	2.25529	1.79039	1.93266		2.18554	1.86153
MLLT1	1.97878	2.30648	2.101	2.27418	1.75041	1.78452		2.18466	1.76747
TAGLN2P1	2.08028	2.14636	2.23007	2.25214	1.86408	1.69035		2.18252	1.77721
RP11-408P14.1	2.13565	2.17194	2.17376	2.23793	2.35628	2.28363		2.1814	2.31995
PARK7	2.14026	2.14779	2.16124	2.26368	1.95177	1.9508		2.18122	1.95129
ARPC2	2.1118	2.15448	2.23641	2.2054	2.48098	2.47768		2.17962	2.47933
CCND1	2.1811	1.88684	2.28537	2.26242	2.79849	2.75748		2.17949	2.77799
AB019441.29	2.076	2.20227	2.191	2.23156	2.392	2.33522		2.17906	2.36361
ITGB1	2.03356	2.21823	2.1789	2.25425	2.39592	2.24726		2.17888	2.32159
NPM1P27	1.99252	2.29509	2.22438	2.14292	2.58937	2.4756		2.17767	2.53249
AMFR	2.20794	2.11699	2.18566	2.19215	1.95886	1.95794		2.17705	1.9584
RPL37P6	2.11053	2.20697	2.20714	2.1763	2.40272	2.30396		2.17698	2.35334
RPL34	2.13438	2.1696	2.13402	2.25541	2.21598	2.33825		2.17627	2.27711
RPS15AP24	2.06319	2.15373	2.21764	2.24373	2.82513	2.60662		2.17498	2.71587
SDHC	2.13783	2.15491	2.18672	2.21515	1.83718	1.74452		2.17467	1.79085
HSD17B10	2.17628	2.10319	2.1508	2.25277	1.70755	1.83619		2.17418	1.77187
HPD	2.3297	1.99429	2.2401	2.04476	2.16826	2.04504		2.17393	2.10665
CPNE1	2.08524	2.23803	2.18234	2.17283	2.71758	2.81365		2.17299	2.76561
GPS1	2.13741	2.22332	2.11591	2.20369	2.5393	2.43544		2.17237	2.48737
RPS18P9	2.08057	2.14607	2.20245	2.23854	2.52533	2.45779		2.17096	2.49156
MORF4L2	2.11394	2.13373	2.23188	2.19041	2.36296	2.25449		2.17	2.30872
RP11-793I11.1	2.13847	2.21712	2.11392	2.20032	2.44256	2.47275		2.16954	2.45766
RPS18P12	2.0913	2.12049	2.21467	2.23425	2.59183	2.55336		2.16938	2.5726
SLC39A14	2.32175	1.85543	2.19535	2.1821	2.45156	2.24055		2.16905	2.34605
RPL13AP7	2.03876	2.18012	2.17117	2.25782	2.51141	2.43128		2.16887	2.47135
SRM	2.09294	2.21925	2.12546	2.22071	2.40134	2.24241		2.16825	2.32188
HPCAL1	2.08314	2.21345	2.09254	2.25127	1.78315	1.86836		2.16633	1.82575
DNPH1	2.10403	2.23927	2.07962	2.21964	1.89622	1.99224		2.16621	1.94423
ATP5H	2.01616	2.22705	2.14594	2.23618	1.56378	1.73196		2.16485	1.64787
RP11-344L21.1	2.13003	2.17285	2.08623	2.24458	2.16456	2.35089		2.1624	2.25773
SERPINE1	1.83755	1.98562	2.45157	2.12363	1.84473	1.86657		2.16236	1.85565
WDR1	2.11967	2.00023	2.2842	2.19237	2.54347	2.52237		2.1613	2.53292
C9orf16	2.10791	2.2467	1.99958	2.24237	1.9339	1.93439		2.16086	1.93414
CTSL	2.08073	2.22626	2.15758	2.16463	1.36644	1.35588		2.16034	1.36116
ABLIM3	2.13563	2.02842	2.3151	2.10123	0.00149574	0.168049		2.15855	0.0847726
HIF1A	1.9604	2.16056	2.23926	2.21922	2.28886	2.30578		2.15773	2.29732
TMED2	2.13854	2.14995	2.14266	2.196	2.40824	2.21208		2.15741	2.31016
RAB5C	2.16035	2.09185	2.17032	2.19985	2.30344	2.48003		2.15736	2.39173
TUBA1B	2.03941	2.13301	2.22523	2.2065	2.70108	2.6954		2.15699	2.69824
KIAA0930	2.07033	2.15359	2.18384	2.20602	1.9651	1.73407		2.1564	1.84959
ABHD4	2.06095	2.10626	2.19841	2.23613	1.38404	1.44		2.15605	1.41202
TMEM37	2.18197	2.1109	2.18321	2.14366	1.72091	1.8648		2.15596	1.79285
MYLK	2.28839	2.02933	2.20155	2.05048	1.22739	1.42484		2.15581	1.32611
IRAK1	2.07689	2.07882	2.14667	2.28555	2.39822	2.43768		2.15567	2.41795
WBP2	2.07419	2.21922	2.14262	2.16938	1.91817	1.89656		2.15447	1.90736
ASS1P11	2.10996	2.04187	2.13797	2.28778	1.04587	1.23242		2.15406	1.13914
SF3B5	2.1033	2.16151	2.14563	2.19995	2.40826	2.42119		2.15397	2.41473
MINOS1P3	1.87962	2.21551	2.17439	2.2544	1.43244	1.47889		2.15313	1.45566
RP11-313M3.1	2.06615	2.18388	2.07443	2.25734	2.33597	2.24787		2.15284	2.29192
WBP1	2.15674	2.19359	2.12079	2.13662	1.76567	1.7557		2.1528	1.76069
HIST1H2AC	2.10332	2.21662	1.9863	2.25333	1.50041	0.97121		2.152	1.23581
SERP1	2.17092	2.14939	2.11594	2.1687	2.42424	2.22966		2.15179	2.32695
SNHG8	2.12183	2.24187	2.08779	2.13924	1.74326	1.76936		2.15161	1.75631
RP11-114H7.3	2.05552	2.14766	2.17537	2.21112	2.50691	2.50035		2.15113	2.50363
RN7SL674P	2.57536	1.70918	1.65822	1.96616	2.88174	2.52995		2.15027	2.70584
CALM3	2.11386	2.1751	2.16239	2.14131	2.40482	2.45937		2.14878	2.43209
GADD45A	1.98923	2.20937	2.20361	2.15791	1.93418	1.87965		2.14857	1.90692
EIF3L	2.12319	2.09538	2.1718	2.18652	2.42813	2.37929		2.14576	2.40371
CDC37	2.05024	2.17849	2.13465	2.20038	2.34107	2.35744		2.14463	2.34926
LSS	2.28949	2.06891	2.11695	2.05623	1.86548	1.8766		2.14354	1.87104
AC079250.1	2.09036	2.21462	2.01763	2.21749	2.75612	2.64454		2.14316	2.70033
PPP1R14BP3	2.01097	2.12855	2.09445	2.28977	2.33485	2.3917		2.14316	2.36327
DECR1	2.1208	2.11274	2.13638	2.19732	1.08393	1.34626		2.1431	1.21509
CYP4F2	2.34927	1.88759	2.19704	1.98876	0.947519	0.929639		2.14266	0.938579
NAPA	2.18085	2.12439	2.07786	2.17302	1.77979	1.91062		2.14097	1.84521
MARS	2.16638	2.06057	2.1967	2.12787	2.55994	2.44351		2.1408	2.50172
GCLC	2.17858	2.01754	2.27012	2.0435	1.75711	1.71229		2.13971	1.7347
PDE4DIP	2.2314	1.98495	2.1284	2.17578	0.496757	0.499794		2.13929	0.498275
APOB	2.35974	1.91923	2.20797	1.88457	2.53496	2.29696		2.13835	2.41596
HSP90AA1	2.01331	2.19798	2.10736	2.20442	2.1508	2.37607		2.13753	2.26344
COPZ2	2.03375	2.24947	2.04286	2.18369	-0.54306	-0.312048		2.13729	-0.427554
ATXN2L	2.15638	2.15643	2.21946	1.98315	2.45512	2.26795		2.13724	2.36153
RPL8P2	2.04282	2.10578	2.10324	2.26223	2.1503	2.13963		2.13647	2.14496
LINC00963	2.17821	2.01638	2.10198	2.21369	1.69795	1.51403		2.13402	1.60599
HSPD1	2.12541	2.05877	2.15796	2.18403	2.6315	2.58452		2.13402	2.60801
CHCHD3	2.10314	2.12584	2.11977	2.18268	2.42705	2.26966		2.13391	2.34836
SNF8	2.08104	2.12913	2.1096	2.20524	2.08876	2.30373		2.13375	2.19624
GAMT	2.23411	2.14581	2.0754	2.05284	2.17476	2.22324		2.13293	2.199
HSF4	2.1698	2.17581	2.17446	1.98251	1.14685	0.829848		2.13293	0.988351
HDGF	2.07009	2.11605	2.22339	2.1045	2.33291	2.3422		2.13243	2.33756
MRPS34	2.06742	2.19821	2.04631	2.19438	2.34674	2.27032		2.1322	2.30853
RP11-3L10.3	1.9859	2.19236	2.05342	2.24614	2.3387	2.27836		2.13184	2.30853
RP11-1033H12.3	2.06426	2.1357	2.15619	2.16218	0.261758	0.895017		2.13128	0.578387
WBSCR22	2.09166	2.13966	2.11586	2.1721	1.60367	1.63888		2.13084	1.62128
RPL39	1.99172	2.23452	2.10969	2.15181	2.22841	2.2834		2.13057	2.2559
GAGE12C	2.02657	2.11946	2.13632	2.21787	#NUM!	#NUM!		2.13033	na
RBCK1	2.17593	2.16215	2.08984	2.08406	2.47489	2.46932		2.12997	2.4721
TPP1	2.18827	2.05402	2.16165	2.09636	1.76203	1.99765		2.12828	1.87984
AP000361.2	2.05533	2.19621	2.08641	2.15891	1.83377	1.81449		2.12783	1.82413
IGSF8	2.00672	2.25096	2.02103	2.18202	1.80312	1.5174		2.12776	1.66026
ARL6IP5	2.01737	2.06673	2.13124	2.25689	1.23044	1.53473		2.12762	1.38259
SMPD1	2.1	2.23162	1.9893	2.15151	1.17736	1.24685		2.12683	1.21211
NDUFA1	2.01874	2.08806	2.11992	2.24433	1.80706	1.67185		2.12565	1.73945
RP11-74C13.4	2.0975	2.00568	2.15764	2.21437	0.799961	0.691875		2.12554	0.745918
KHSRP	2.09925	2.12272	2.14531	2.12506	2.46625	2.41714		2.12339	2.4417
INTS1	2.14867	2.20872	2.00061	2.10664	1.66093	1.88279		2.12262	1.77186
CYR61	1.84249	2.28818	2.12682	2.12282	1.14496	1.00524		2.1225	1.0751
GAGE12D	2.01133	2.08763	2.11966	2.23677	#NUM!	-0.670944		2.12157	na
GAGE12E	2.04414	2.08253	2.1248	2.21181	#NUM!	#NUM!		2.12039	na
LDHAP4	1.97838	2.05005	2.19972	2.20403	1.99737	1.96278		2.11869	1.98007
ANXA1	1.85139	2.08157	2.23143	2.21173	#NUM!	-0.504678		2.11802	na
ATXN10	2.06896	2.08715	2.10386	2.19191	1.68457	1.80746		2.11562	1.74602
ACTN4P1	1.97744	2.14314	2.12252	2.19045	2.21925	2.20806		2.11529	2.21365
CD99	1.99439	2.19885	2.06425	2.17139	2.02076	1.99747		2.11487	2.00912
LYNX1	2.1353	2.0558	2.07609	2.18084	0.437563	0.405244		2.11483	0.421404
EIF1AXP1	1.98554	2.16718	2.14816	2.13483	1.79984	1.68233		2.11456	1.74109
CRTAP	2.04405	2.13293	2.1197	2.15221	1.41623	1.77532		2.1141	1.59577
RPN2	2.06169	2.13479	2.12831	2.12633	2.60074	2.52889		2.11377	2.56481
RP11-555K2.1	2.30907	2.00328	1.95864	2.0936	#NUM!	#NUM!		2.11349	na
H2AFY	2.0625	2.08797	2.10685	2.18209	2.56118	2.52876		2.1122	2.54497
NCSTN	2.09402	2.12899	2.0867	2.13671	1.56164	1.67683		2.11214	1.61923
CBR1	2.10201	2.16007	2.01606	2.15344	1.71786	1.72973		2.11159	1.72379
GAGE12H	2.03619	2.09544	2.11467	2.18458	#NUM!	-0.670944		2.11097	na
LINC00116	2.07897	2.16483	1.97851	2.1905	1.66478	1.77571		2.11087	1.72025
NDRG2	2.08845	2.07348	2.13954	2.1378	1.51228	1.06935		2.11081	1.29082
TAX1BP3	1.91337	2.22406	2.01352	2.21228	1.89847	2.05352		2.11028	1.97599
ERGIC1	2.0867	2.06505	2.15408	2.12594	2.00182	1.69065		2.10931	1.84624
PDIA4	2.13536	2.10549	2.13612	2.05106	2.45307	2.28475		2.10835	2.36891
POLR2J3	2.14562	2.12583	2.10271	2.05169	1.67575	1.65853		2.10786	1.66714
HTRA1	1.93437	2.18943	2.11815	2.14821	-0.762836	-1.13876		2.10771	-0.9508
CALCOCO1	2.08916	2.11346	2.14882	2.07234	1.31486	1.03147		2.1069	1.17316
COX14	2.08462	2.03986	2.07495	2.20644	1.58175	1.72564		2.10621	1.65369
UGT1A6	2.187	2.04873	2.17883	1.96895	0.322755	0.214118		2.10529	0.268436
TBCB	2.05775	2.1069	2.06905	2.17707	2.27104	2.30725		2.10525	2.28915
RPL7AP30	2.07839	2.04202	2.09428	2.18587	2.36986	2.34011		2.10346	2.35499
RPS3A	2.04157	2.14408	2.06799	2.13805	2.54262	2.48004		2.10016	2.51133
MID1IP1	2.12887	2.05603	2.05058	2.14823	1.74661	1.10219		2.09808	1.4244
FKBP1A	1.99929	2.08836	2.12608	2.15915	2.38757	2.32599		2.09721	2.35678
MRPL41	2.06048	2.1489	1.96263	2.18388	1.74146	1.73867		2.09718	1.74006
HIGD1A	2.04705	2.14538	2.09716	2.09169	1.59362	1.58386		2.09672	1.58874
RBM39	2.09003	2.12505	2.10559	2.06184	2.40382	2.36243		2.09624	2.38313
CALM2P2	1.96358	2.16621	2.1094	2.11656	2.22743	2.32578		2.09518	2.27661
RARRES2P7	1.95768	2.15024	2.03379	2.19625	1.03164	1.09525		2.09453	1.06345
NHP2L1	2.06235	2.01846	2.08882	2.18907	2.45186	2.37262		2.09432	2.41224
ATP2A2	2.10982	2.03887	2.15429	2.06306	1.87602	1.75847		2.09379	1.81725
GSTM4	2.06385	2.13366	2.09071	2.08376	1.27262	1.83024		2.09375	1.55143
CD70	1.47743	2.35891	1.94557	2.17306	-0.62793	-0.989993		2.09317	-0.808961
DSTN	1.93666	2.21196	1.99321	2.1665	1.8464	1.92916		2.09212	1.88778
MFSD3	2.21101	2.12051	1.98347	2.01258	1.3993	1.44005		2.09144	1.41968
GAGE12G	2.02657	2.07312	2.09377	2.16088	#NUM!	-0.670944		2.0913	na
PTPRM	2.18199	2.03026	2.13441	1.98948	1.71039	1.46816		2.09092	1.58928
GLULP3	2.1091	1.94983	2.11974	2.15683	1.33237	1.18685		2.09069	1.25961
FSTL1	1.98925	2.05962	2.19901	2.07985	#NUM!	#NUM!		2.08865	na
GNAI2	2.1003	2.07542	2.09177	2.08565	1.7928	1.97497		2.08838	1.88388
CYP4F11	2.15081	1.93182	2.20752	2.00828	0.231278	0.796773		2.08829	0.514026
DHRS4	2.05989	2.16153	1.96853	2.13714	1.62555	1.41863		2.08812	1.52209
NUDT16	2.11745	2.09033	2.0504	2.08949	1.08792	1.10187		2.08757	1.0949
ZNHIT1	2.07459	2.10443	1.93089	2.19752	1.63399	1.52101		2.08707	1.5775
ITGB1P1	1.93593	2.18489	2.0683	2.12055	2.08364	2.04398		2.0867	2.06381
MRPL38	2.09861	2.11523	2.02787	2.09758	2.47549	2.43714		2.08609	2.45631
CKB	1.96323	2.15104	1.98038	2.19858	2.85671	2.85234		2.08549	2.85453
DCAF6	2.05911	2.1318	1.94988	2.16924	1.73012	1.68829		2.08528	1.7092
YBX1P1	2.01835	2.0585	2.11623	2.13718	2.47758	2.391		2.08508	2.43429
TPM3	2.03853	2.08113	2.10308	2.1133	2.52113	2.43104		2.08495	2.47608
VAMP5	1.99823	2.08011	1.99788	2.22117	1.12237	1.16689		2.08437	1.14463
TMED4	2.10241	2.10528	1.97979	2.13296	1.72954	1.85485		2.08395	1.7922
ATP5J	1.98519	2.09935	2.07878	2.15482	1.65989	1.75062		2.08375	1.70526
RPS27	2.03361	2.12903	2.03946	2.11988	2.33078	2.34478		2.08273	2.33778
GOLGA2	2.07661	2.09393	2.08059	2.07374	1.89621	1.79648		2.08129	1.84634
RP11-887P2.3	2.04652	2.02328	2.08548	2.15712	2.29035	2.21117		2.08113	2.25076
SURF4	2.07628	2.07331	2.11491	2.05621	2.30225	2.36801		2.08072	2.33513
GAGE12F	1.98987	2.06172	2.10453	2.14562	#NUM!	#NUM!		2.07919	na
NOP56	2.0297	2.03431	2.19603	2.03085	2.54388	2.52544		2.07892	2.53466
ECHDC3	2.05642	2.0557	2.04982	2.14464	#NUM!	-0.404943		2.07849	na
H6PD	2.16936	1.90953	2.12727	2.06537	1.35803	1.30299		2.07844	1.33051
C6orf48	2.04491	2.14361	1.99688	2.11101	2.46712	2.33468		2.07782	2.4009
RP13-258O15.1	1.97792	2.11266	2.11622	2.09006	2.3625	2.28721		2.07772	2.32485
RP11-311H10.7	2.20947	1.90798	2.10046	2.03006	1.02628	1.29442		2.07562	1.16035
JUND	2.01057	2.06846	2.16496	2.0415	2.3705	2.28311		2.07534	2.32681
PEA15	1.937	2.01591	2.08855	2.21189	1.4655	1.57265		2.07531	1.51907
RP11-146N23.1	2.00517	2.04863	2.04561	2.17664	2.34442	2.31677		2.074	2.33059
GADD45B	1.85652	2.01322	2.24096	2.09703	1.24403	1.21426		2.07386	1.22915
GUSB	2.07645	2.09449	2.04304	2.0783	1.3333	1.57721		2.07347	1.45526
HNRNPU	2.07676	2.10006	2.06524	2.04996	2.57479	2.42348		2.07339	2.49913
RPL31P63	2.01888	2.00754	2.05199	2.18952	2.28962	2.25851		2.07337	2.27407
FABP1	2.23894	1.80495	2.2137	1.86197	2.69215	2.1907		2.07328	2.44143
PALLD	2.02842	1.95746	2.0938	2.18042	1.02176	0.57301		2.07284	0.797387
RPS27A	1.95986	2.12411	2.08182	2.10632	2.14524	2.26423		2.07254	2.20474
PKMP5	1.94393	2.00979	2.07515	2.21351	1.73916	1.70691		2.07239	1.72304
MAP2K2	1.97182	2.20983	1.95868	2.09876	2.16691	2.34909		2.07215	2.258
TEX264	2.02163	2.04884	2.06123	2.14425	1.67892	1.75474		2.07146	1.71683
PPP5C	2.06401	2.07418	2.08617	2.0533	1.79672	1.7782		2.06959	1.78746
MCCC1	1.96986	1.96024	2.19698	2.10368	1.3808	1.37262		2.06902	1.37671
MSMO1	2.07792	2.09148	2.03537	2.06906	1.42729	1.38898		2.06895	1.40813
PDZK1IP1	2.05691	2.08431	2.05152	2.07653	0.157257	-0.544922		2.06753	-0.193832
UGT1A8	2.08601	2.08638	2.13311	1.93937	1.07763	1.09058		2.06702	1.0841
RP11-4K3__A.5	2.05557	1.95222	2.08352	2.14488	2.52885	2.41301		2.06449	2.47093
RANP1	1.95964	2.07142	2.10157	2.10935	2.31362	2.33845		2.06444	2.32603
APOA1BP	2.02538	2.0402	1.95773	2.19472	1.65923	1.82899		2.06354	1.74411
RP3-423B22.5	1.99048	2.03794	2.16184	2.04296	2.73557	2.50942		2.06307	2.6225
CEBPB	1.9872	2.04535	2.11383	2.09055	1.83888	1.57092		2.06188	1.7049
AC007318.5	1.94763	2.09872	2.04266	2.13274	1.71768	1.8108		2.06092	1.76424
SPG7	2.12425	2.07817	2.04792	1.97841	1.83511	1.81619		2.06038	1.82565
CYHR1	2.09941	2.10715	1.97125	2.05031	1.59697	1.60039		2.0603	1.59868
CLTA	2.01079	2.06186	2.065	2.09466	2.20545	2.27019		2.05911	2.23782
DYNLL1	1.89187	2.1217	2.03106	2.14793	2.29415	2.33531		2.05909	2.31473
ECHS1	2.10534	1.98494	2.03182	2.10099	1.97371	1.92569		2.05864	1.9497
CXCL13	2.09344	1.83799	2.15922	2.07804	#NUM!	#NUM!		2.0577	na
JUNB	1.92838	1.94951	2.15158	2.14992	1.45106	1.40215		2.05768	1.42661
RPS2P7	2.05723	2.07935	1.98113	2.10324	2.39664	2.25206		2.05759	2.32435
TRAP1	2.08677	2.01136	2.03401	2.08776	2.47207	2.26487		2.05624	2.36847
RPS3AP6	1.98148	2.11964	2.00097	2.10318	2.46428	2.38009		2.05555	2.42219
DRAP1	1.88771	2.10219	2.07546	2.11648	1.92854	1.98948		2.0545	1.95901
IVD	2.18302	1.87517	2.05446	2.05062	1.62874	1.62014		2.05418	1.62444
KRTCAP2	2.02205	2.10047	2.01664	2.07066	1.6981	1.77328		2.05386	1.73569
NAMPT	2.01022	1.87719	2.19837	2.0682	1.56154	1.2283		2.0537	1.39492
SLC7A7	1.89195	2.12104	2.01724	2.14083	-0.162473	-0.009933		2.05353	-0.0862032
HIST1H1C	1.84135	2.18282	1.9109	2.17366	2.01225	1.63575		2.05342	1.824
HSP90AB3P	2.00244	2.04595	2.07036	2.08286	2.29007	2.39384		2.05147	2.34196
HDAC6	2.15325	1.88666	2.13649	1.97319	1.82182	1.84828		2.05143	1.83505
TNS1	2.29697	1.53827	2.06055	2.01056	1.19071	0.416131		2.05125	0.803419
GHITM	1.98229	2.00569	2.04567	2.15072	1.5578	1.59806		2.05106	1.57793
MALSU1	1.95776	2.15749	1.96504	2.08749	1.77013	2.00573		2.05021	1.88793
RP11-627K11.1	1.94354	2.05598	2.01804	2.15199	2.30017	2.31376		2.04894	2.30696
ATP6V0D1	1.99329	2.01687	2.00931	2.15307	1.71431	1.8079		2.0481	1.76111
NRP1	1.86652	1.97976	2.09905	2.18172	1.44471	1.87204		2.04782	1.65838
SPTLC1P2	2.21424	1.9174	1.77779	2.1449	#NUM!	1.37707		2.04728	na
PGM1	1.99087	2.00192	2.04319	2.13509	1.49505	1.42864		2.0466	1.46185
ASS1P9	2.01807	1.92352	2.03343	2.17279	0.968198	1.14581		2.04627	1.05701
GAGE1	1.96294	2.03395	2.05716	2.1068	#NUM!	-0.717577		2.04326	na
S100A16	2.00899	1.9934	2.10162	2.05989	2.00531	2.21139		2.0431	2.10835
PPIAP31	1.89565	2.05943	2.01313	2.16133	1.52988	1.81946		2.04274	1.67467
ALDH7A1	2.1059	1.95371	2.0843	2.009	1.92113	1.79725		2.0424	1.85919
HSPB8	1.82858	2.07165	2.00947	2.18514	0.712266	0.573715		2.04207	0.64299
HNRNPCP2	1.97719	2.06742	2.03756	2.07813	2.22476	2.22651		2.04181	2.22564
CSRP1	2.07793	1.89276	2.0464	2.1133	1.75234	1.85044		2.04027	1.80139
GABRE	2.00189	2.01917	2.24012	1.77486	1.23669	0.962858		2.03974	1.09977
TM4SF1	1.8262	1.94596	2.21649	2.07002	2.34204	2.2999		2.03886	2.32097
DYNLRB1	1.93296	2.0411	2.05325	2.10627	2.23555	2.24221		2.03781	2.23888
ATP5A1P3	1.96125	2.01063	2.00901	2.14662	1.62998	1.65313		2.03762	1.64155
STAT2	2.083	2.02379	2.05159	1.98016	1.38755	1.42519		2.03627	1.40637
KNG1	2.24559	1.70604	2.15835	1.80496	0.886869	0.0908433		2.0361	0.488856
RP4-778K6.1	2.00512	2.11656	1.97102	2.03609	2.79312	2.77086		2.03561	2.78199
CTGF	2.07706	1.98189	2.05794	2.0183	1.74113	1.27485		2.03534	1.50799
RP11-592N21.1	1.93836	2.05785	2.04429	2.08646	2.35337	2.26087		2.03521	2.30712
XRCC6	1.97122	2.03076	2.08483	2.04388	2.3262	2.19375		2.03456	2.25997
UBALD2	1.9885	2.14951	2.01262	1.96141	2.50876	2.21125		2.03436	2.36
COL7A1	2.02588	2.16766	1.97576	1.92813	1.36906	1.52921		2.034	1.44913
KLF13	2.11288	1.99734	1.95922	2.0478	1.49149	1.30777		2.03317	1.39963
NUDT22	2.01401	2.13301	1.93627	2.0264	1.68075	1.79082		2.03316	1.73579
ATP6V0CP3	1.93905	2.07769	1.88169	2.17242	1.95413	1.93708		2.0328	1.94561
LRCH4	2.03613	1.99213	2.08065	2.01632	1.528	1.55662		2.03253	1.54231
GSR	1.92953	1.98488	2.10314	2.08853	1.68798	1.61829		2.03243	1.65314
ALDH9A1	1.97725	2.01621	2.06725	2.06176	0.944053	1.24817		2.03214	1.09611
SRSF3	1.93801	2.04066	2.08223	2.05445	2.15066	2.21049		2.03213	2.18058
NACA2	1.94357	2.11481	2.0189	2.03393	2.19613	2.15215		2.03206	2.17414
AC108479.2	2.06344	2.05644	1.96343	2.03657	1.62842	1.69471		2.03173	1.66156
TNKS1BP1	2.09041	1.97904	2.04365	2.00473	1.52097	1.32186		2.03151	1.42142
SCARB1	2.09794	2.03178	2.04746	1.92791	2.71409	2.51462		2.03054	2.61436
U2AF2	2.08567	1.99893	2.02536	2.0062	2.33698	2.28023		2.03041	2.3086
LINC00969	2.17063	1.95742	2.0977	1.81107	1.41219	1.17746		2.03013	1.29483
COX4I1P1	1.91718	1.97475	1.98741	2.18831	1.90764	1.79144		2.0298	1.84954
RP11-452N17.1	1.81636	2.19055	1.91798	2.09192	2.02384	2.15869		2.02832	2.09126
AKR7A2	2.05571	2.01578	1.93973	2.08598	1.7998	1.8128		2.02768	1.8063
JAK1	1.99237	1.99924	2.10835	1.99864	1.7043	1.51757		2.02746	1.61093
EEF1A1P16	1.90486	1.99742	2.07297	2.1069	1.94498	1.99565		2.02729	1.97031
SHKBP1	1.87814	2.06235	1.97304	2.148	2.22099	2.29636		2.0269	2.25868
SNRPGP10	1.92372	2.12106	2.04739	1.98446	2.15315	2.23562		2.02536	2.19438
WDR45	1.98963	2.03715	2.05236	2.01959	1.75501	1.65744		2.0253	1.70623
TRAPPC5	1.94002	2.14358	1.90516	2.06828	2.24265	2.21645		2.02499	2.22955
IMP4	1.95502	1.96785	2.09832	2.05892	2.27399	2.14855		2.02424	2.21127
SNORA73B	2.52944	1.25158	1.30637	1.65299	3.46533	2.7942		2.02272	3.12977
CTC-329H14.1	2.02197	1.97544	2.02956	2.05961	2.25813	2.2944		2.02268	2.27627
SMDT1	1.97976	2.04764	1.88305	2.13846	1.77361	1.80129		2.02221	1.78745
MAOB	2.04928	1.98728	2.03984	2.00738	1.16182	1.19251		2.02165	1.17717
PRELID1	2.06057	1.96167	2.01947	2.03701	2.43899	2.30307		2.02119	2.37103
AP1S1	1.93713	2.01088	2.04954	2.07493	1.53207	1.70103		2.02116	1.61655
PINK1	1.97728	1.9593	1.98508	2.13751	1.41196	1.28499		2.02101	1.34847
SDC4	1.87523	1.86221	2.26382	1.94645	1.78838	1.7888		2.021	1.78859
RASSF4	2.12429	1.98751	1.9594	1.98993	1.84223	1.62927		2.02024	1.73575
BAGE5	2.13582	1.89697	2.02	1.99393	#NUM!	#NUM!		2.02007	na
CD81	1.81562	1.98838	2.12168	2.09143	-0.894514	-0.508621		2.01967	-0.701568
EIF3I	1.98335	1.90617	2.06688	2.09689	2.36126	2.23451		2.01959	2.29789
TP53I3	1.91582	2.13246	2.00797	1.99242	1.40494	1.65693		2.01928	1.53093
C20orf24	1.95256	2.03377	2.0828	1.98979	2.24545	2.25456		2.01747	2.25001
CXorf67	1.8911	2.0776	1.97889	2.0926	#NUM!	#NUM!		2.01746	na
SLC25A3P2	1.94524	2.03024	1.99893	2.08067	1.74225	1.75345		2.01654	1.74785
CTD-2515C13.1	1.85504	2.0891	2.06942	2.01131	2.20684	2.08211		2.01532	2.14448
MRPL12	1.925	2.09878	1.94731	2.06443	2.27215	2.28684		2.0152	2.2795
GLTSCR2	1.95426	2.09316	1.93756	2.05567	2.14019	1.95928		2.01516	2.04974
PSMB3	1.94138	1.98697	2.02178	2.09563	2.39888	2.47385		2.01514	2.43637
MTFR1L	1.97506	1.98543	2.01771	2.07426	1.41702	1.31357		2.01487	1.36529
BIN1	1.83242	2.06143	2.03671	2.08572	1.6524	1.19086		2.01475	1.42163
RALY	1.93506	2.03322	2.02451	2.05451	2.503	2.39746		2.01414	2.45023
RPS24P8	1.87576	2.04335	2.03201	2.07632	2.48529	2.31088		2.01334	2.39808
SLC25A23	1.9968	1.98036	2.01965	2.0521	1.42488	1.49711		2.01307	1.461
RP4-575N6.2	1.96268	2.02486	1.89713	2.13184	1.69386	1.81971		2.01288	1.75679
EIF3A	1.91272	2.06086	2.05278	2.00953	2.12915	1.94015		2.01281	2.03465
EGLN2	2.04992	2.00234	1.92883	2.05744	1.6684	1.81644		2.01257	1.74242
OCEL1	2.04962	2.03172	1.94036	2.0137	1.61328	1.37369		2.01078	1.49349
RRAS	1.96566	2.02008	1.8636	2.14443	0.788197	0.978001		2.01033	0.883099
PKN1	1.93457	2.00984	1.92366	2.13616	2.4103	2.57255		2.00967	2.49142
TSC22D4	1.88543	2.07182	1.88462	2.13579	1.2361	1.37678		2.00878	1.30644
SCDP1	2.24923	1.55054	2.09796	1.83773	2.04645	1.89293		2.00771	1.96969
IMPA2	1.76937	2.11655	1.88457	2.14714	1.50442	1.4709		2.00708	1.48766
TGM2	2.12546	1.69678	2.07992	2.01327	1.70972	1.97982		2.00705	1.84477
HNRNPA1P10	1.92794	2.03232	2.05516	2.00033	2.23985	2.16017		2.00653	2.20001
MARC2	2.05519	2.02159	2.0145	1.923	1.39486	1.3044		2.00625	1.34963
RP11-458F8.3	1.92859	1.91942	2.06665	2.08335	2.36556	2.35681		2.00609	2.36118
MAZ	1.96384	2.08752	1.97415	1.98627	2.54554	2.47311		2.00587	2.50932
SDHD	1.98395	2.01057	1.95221	2.06781	1.5926	1.49055		2.00573	1.54157
IGFBP7	1.99216	2.03155	1.85934	2.1026	1.7806	1.66007		2.0051	1.72033
RP4-604A21.1	2.02017	1.92556	1.99125	2.06866	2.45008	2.42318		2.00447	2.43663
RP11-665C16.8	1.8344	2.12573	1.96155	2.04343	1.82628	1.84879		2.00423	1.83754
CAPZB	1.98474	1.97704	1.94762	2.08767	2.19553	2.21821		2.0026	2.20687
GPX1P1	1.82894	2.0969	1.9089	2.10828	1.92286	2.04044		2.00199	1.98165
EMP2	2.08211	1.97731	1.96408	1.9721	0.566106	0.512427		2.00169	0.539267
SLC25A4	1.92244	2.00429	1.94764	2.10814	1.18775	1.2886		2.00168	1.23818
TIMMDC1	1.95191	2.01488	1.91617	2.09954	1.72361	1.68463		2.00131	1.70412
SCP2	2.01654	2.04347	2.03384	1.89517	1.31019	1.43036		2.00116	1.37028
UGT1A9	2.16267	1.87851	2.06646	1.80272	-0.44218	-0.161967		2.00115	-0.302074
NDUFA6	1.93421	2.03488	1.93383	2.08204	1.6242	1.63286		2.00105	1.62853
REXO2	1.8379	2.04614	1.98088	2.09751	2.08187	1.96806		2.001	2.02497
TLE3	1.91452	1.85439	2.08166	2.10189	1.42807	1.42124		2.00084	1.42465
CDK10	2.06334	2.0615	1.96698	1.88141	0.957505	0.917801		1.99967	0.937653
PRNP	1.96463	1.96744	2.03903	2.02118	2.44219	2.39452		1.9993	2.41835
PLA2G16	2.00567	1.86551	2.01283	2.08491	0.256224	1.11579		1.99921	0.686007
PHLDA3	1.84585	2.07437	1.97994	2.05719	2.07845	1.99182		1.99822	2.03514
EPHB6	1.96126	2.00479	1.96075	2.05536	-1.23758	#NUM!		1.99731	na
MYEOV2	1.88214	1.98353	1.93587	2.14085	1.85542	1.92216		1.99683	1.88879
OGDH	1.9224	1.95385	1.99358	2.09533	1.37325	1.54754		1.99633	1.4604
GYS1	1.97687	1.93174	2.04374	2.02342	1.39881	1.49724		1.99608	1.44802
CTSF	2.00845	2.02936	1.9375	2.00188	#NUM!	-1.07502		1.99562	na
HTATIP2	1.89798	2.05552	1.99707	2.01003	-1.16412	-0.993128		1.99384	-1.07862
ATOH8	1.71228	2.07497	2.00892	2.08513	0.306991	1.24214		1.99358	0.774567
PAFAH2	2.02641	1.81514	2.10821	1.97086	1.0558	1.04862		1.99278	1.05221
GMPR	1.79431	2.0267	1.98232	2.10941	-0.797975	-0.59602		1.99264	-0.696998
RPS10	1.91992	1.95522	1.90822	2.14224	2.68831	2.61372		1.99241	2.65101
GAGE13	1.89263	1.96677	2.00411	2.08414	#NUM!	#NUM!		1.9924	na
GDI1	2.00668	1.94358	2.00185	2.01301	1.82502	1.75396		1.99215	1.78949
XBP1	2.12792	1.86581	2.0737	1.82378	2.84996	2.20521		1.99213	2.52759
CCT3	1.98022	1.96042	1.98407	2.03966	2.19979	2.29591		1.99211	2.24785
GAPDHP60	1.91032	1.93734	1.98123	2.11054	2.29205	2.27767		1.99196	2.28486
NOP10	1.94174	1.96021	1.9716	2.07531	2.05923	2.22044		1.99045	2.13983
IRF2BP2	1.9416	1.95903	2.08044	1.96417	2.27996	2.20457		1.98994	2.24226
PDLIM1P1	1.89004	2.00061	2.02056	2.0342	1.93312	1.67243		1.98991	1.80278
MT-TA	2.07355	2.13574	1.5402	2.00421	#NUM!	#NUM!		1.98991	na
FGFR4	2.10024	2.02761	1.97945	1.79636	2.80534	2.79201		1.98953	2.79867
OCIAD1	1.98903	1.92115	2.01211	2.02686	1.6261	1.54333		1.98913	1.58471
OPTN	1.87074	1.92612	2.0289	2.09468	1.62345	1.55258		1.98884	1.58802
ITM2C	1.89529	2.07385	1.94245	2.01919	2.33913	2.26341		1.98813	2.30127
GNPTG	1.95576	2.03454	1.9266	2.02142	1.63916	1.5781		1.98688	1.60863
IDH3A	1.86683	1.99164	1.97396	2.08708	1.58359	1.49261		1.98685	1.5381
FBL	1.91104	1.97937	2.00269	2.04278	2.43706	2.38568		1.98656	2.41137
GAGE12J	1.9086	1.97594	2.00865	2.04007	#NUM!	#NUM!		1.986	na
GOLM1	1.9235	1.99459	2.00646	2.01063	-0.0461645	0.284085		1.98519	0.11896
RP11-294J22.5	1.68169	2.09007	2.00434	2.05866	1.3638	1.57449		1.98516	1.46914
RPS7	1.93189	1.9801	1.95976	2.05684	2.77148	2.63908		1.98468	2.70528
AHRR	2.0202	2.03073	1.95561	1.91914	0.131516	0.535		1.98384	0.333258
CTD-2033A16.2	1.98259	1.95201	2.01978	1.9731	2.23126	2.16406		1.98257	2.19766
EMC3	1.99487	1.89309	1.94986	2.07123	1.3638	1.55452		1.98218	1.45916
ARRDC2	2.03409	1.92942	1.98025	1.97804	0.877916	0.962767		1.98203	0.920341
PFKFB3	2.01077	1.78272	2.10851	1.96463	1.28824	1.43793		1.98194	1.36309
C19orf10	1.95214	2.02241	1.89842	2.0393	2.24974	2.23489		1.98168	2.24231
RN7SKP255	2.47494	0.892157	0.863925	1.84259	3.26158	2.68286		1.98137	2.97222
TSC22D1	2.06396	1.92565	1.90885	2.00744	1.58997	1.58226		1.98106	1.58612
DPH1	2.00199	1.98522	1.99648	1.93748	1.75193	1.69539		1.98102	1.72366
CLIC1	1.86996	1.97625	1.97273	2.07559	2.61961	2.6046		1.97969	2.6121
PSMA2P3	1.90243	2.01476	1.95096	2.03656	1.56233	1.83742		1.97937	1.69988
C15orf52	2.00922	1.95508	1.95243	1.99642	1.30504	1.49653		1.979	1.40078
CTD-2228K2.7	2.06745	2.06029	1.96545	1.75597	0.493429	0.923717		1.97893	0.708573
C19orf24	1.88097	2.0795	1.95775	1.97307	2.03942	2.14035		1.97868	2.08988
FAM127B	1.87221	2.05314	1.96078	2.0066	#NUM!	-0.906449		1.9782	na
VARS	1.93545	1.92775	2.00244	2.03695	2.2985	2.28066		1.97807	2.28958
SNORA73A	2.49736	0.694424	0.871934	1.72749	3.23621	2.58541		1.97784	2.91081
PRDX4	1.8533	2.07154	1.87439	2.06435	2.04632	2.05626		1.97784	2.05129
S100A11	1.8285	1.99438	1.97067	2.07899	1.90579	2.22204		1.97716	2.06391
CTC-273B12.8	2.03557	1.85866	2.13855	1.78281	1.06978	1.10546		1.97656	1.08762
ITPK1	1.98314	1.92173	1.97936	2.01654	1.56533	1.56878		1.97651	1.56705
TCEAL4	1.85314	2.06684	2.00601	1.95151	1.45593	1.56413		1.97632	1.51003
PXMP2	2.02934	1.91234	1.92311	2.02606	1.52849	1.42156		1.9762	1.47502
LDHAP5	1.78669	1.92788	2.07704	2.05368	1.69013	1.68053		1.97596	1.68533
OCIAD2	1.94509	1.99667	1.94819	2.00923	#NUM!	-1.38383		1.97573	na
ADSSL1	1.9239	1.91509	2.05788	1.98913	0.722865	0.989751		1.97538	0.856308
MAGED1	1.97401	1.97514	1.96182	1.9894	2.27823	1.85202		1.9752	2.06512
SSR2	1.92462	1.97985	1.97343	2.01525	2.27454	2.23171		1.97448	2.25312
ATP5G2P1	1.91385	1.96102	1.94896	2.0587	1.67173	1.68014		1.97406	1.67593
PPP2CA	1.84806	2.01257	2.00584	2.00713	2.23192	2.17347		1.97362	2.20269
NXF1	1.96647	1.99996	2.02921	1.88595	1.52319	1.51806		1.97361	1.52063
BACE2	1.90113	2.01403	2.02398	1.94174	-1.36653	#NUM!		1.97318	na
KIFC2	2.09405	1.97797	1.92657	1.85892	1.34548	1.35891		1.97306	1.3522
ZBTB16	2.09893	1.79488	1.87525	2.05152	#NUM!	#NUM!		1.97262	na
OSGIN1	1.92026	1.85276	2.13312	1.92959	1.46118	1.48232		1.9724	1.47175
GALT	1.9694	1.96896	1.94	2.0082	1.55274	1.59045		1.97232	1.5716
RPL12L3	1.90664	1.97731	1.97748	2.02013	2.20141	2.0811		1.97227	2.14125
THBS1	1.87817	1.73754	2.17561	1.97708	2.54958	1.99938		1.97182	2.27448
EMC7	1.88277	1.99132	1.99099	2.00695	1.60765	1.70623		1.97072	1.65694
ANXA4	1.95905	1.91729	1.99094	2.00891	2.44144	2.59275		1.97042	2.51709
ATIC	1.91872	1.99113	1.96427	2.00267	2.31975	2.39605		1.97038	2.3579
RPL13AP20	1.83607	1.98388	1.95839	2.07099	2.3131	2.20348		1.97027	2.25829
INPP5K	1.95405	1.96122	1.92766	2.02944	1.25574	1.26689		1.96975	1.26132
PRDX3	1.95896	1.99092	1.87635	2.03696	1.80075	1.67594		1.96967	1.73834
ALDH3B1	1.76166	2.06054	1.88971	2.08856	1.17318	1.31925		1.96955	1.24622
BCL3	1.80298	1.91483	2.14366	1.94099	1.77528	1.76139		1.96874	1.76833
CASC4	1.97319	1.92204	1.9728	2.00156	1.75471	1.65273		1.96833	1.70372
ADRM1	1.88917	1.99384	1.97558	2.00421	2.32675	2.37696		1.96799	2.35185
APBB2	2.0269	1.86886	1.94558	2.01218	1.52384	1.36089		1.96777	1.44237
ACTR3	1.91279	1.92608	2.04969	1.96895	2.31552	2.40637		1.96776	2.36095
PGAM1	1.92162	1.93256	1.97597	2.02959	2.12285	2.08534		1.96705	2.1041
TOB1	1.97307	1.9444	1.98154	1.96798	1.67146	1.58641		1.96696	1.62894
AC016712.2	1.83903	1.96786	1.96797	2.06216	2.19479	2.1024		1.96634	2.14859
EIF3F	1.94279	1.98854	1.9173	2.00792	2.19267	2.12309		1.96562	2.15788
RPL38P3	1.84311	1.93853	1.98017	2.06984	2.27899	2.27841		1.96551	2.2787
SH2B1	1.94873	1.99547	2.02119	1.88189	1.75974	1.46543		1.96499	1.61259
CD44	1.88124	1.84814	2.1069	1.97498	#NUM!	-0.859942		1.96482	na
EIF3CL	1.94467	1.98853	1.94904	1.97529	2.21795	2.03627		1.96476	2.12711
HIBADH	1.94137	1.94688	1.92125	2.03954	1.24225	1.61895		1.96474	1.4306
ATP6AP2	1.90453	1.91577	2.03101	1.99325	1.45908	1.57459		1.96437	1.51684
RPN1	1.9944	1.97782	1.91498	1.96597	2.38556	2.23583		1.96429	2.3107
UPB1	2.20784	1.85436	1.92241	1.71403	0.225707	-0.500519		1.96413	-0.137406
SPR	1.94827	1.91978	1.97606	2.00666	1.70781	1.73393		1.96389	1.72087
HN1	1.8143	2.0805	1.89345	2.01783	2.6648	2.70159		1.9638	2.6832
SCAND1	1.86493	2.0864	1.81687	2.02861	2.33525	2.29428		1.96341	2.31477
SPARC	1.94604	1.87626	1.93744	2.06996	1.03357	1.28498		1.9633	1.15928
EEF1DP1	1.85898	2.04899	1.93179	1.98527	2.31637	2.23361		1.96183	2.27499
PREB	1.98147	1.9238	1.97466	1.95704	2.25356	2.08353		1.95981	2.16855
RTN3	1.90352	1.99615	1.97654	1.95718	1.36915	1.46431		1.9597	1.41673
NEK9	2.00376	1.87212	1.9532	1.99597	1.56874	1.67855		1.95931	1.62365
CTDSP1	2.08289	1.84167	1.9513	1.91992	2.07764	2.1242		1.95788	2.10092
EFEMP1	1.81887	1.99983	1.95946	2.02249	#NUM!	-1.6079		1.95696	na
CH507-9B2.3	1.91146	1.89525	2.06308	1.93278	1.53722	1.52434		1.95595	1.53078
MKRN1	1.94532	1.96928	2.00988	1.88825	1.57333	1.62508		1.95539	1.59921
AC068134.8	1.14072	2.23669	1.80758	2.04285	#NUM!	#NUM!		1.95528	na
PHB2	1.96225	1.94527	1.93077	1.98111	2.45531	2.41082		1.95526	2.43307
BRK1	1.90673	1.93838	1.94002	2.02639	1.43186	1.59986		1.95522	1.51586
GLYCTK	2.23586	1.82143	1.86167	1.68763	1.75451	1.82668		1.95407	1.7906
HCFC1R1	1.79732	2.06155	1.89269	2.01595	1.76848	1.59264		1.95398	1.68056
DUS1L	1.90659	1.99257	1.98367	1.92604	2.24903	2.29863		1.95376	2.27383
PPP1CC	1.96324	2.00291	1.91913	1.92439	2.39755	2.18312		1.95374	2.29034
ATP6V0E2	2.01615	1.93141	1.90742	1.95163	1.8806	2.29138		1.95357	2.08599
GSTA2	2.09598	1.9704	1.91798	1.76515	0.217873	0.24376		1.95324	0.230816
NACA3P	1.86737	1.98532	1.94542	2.00234	2.14915	2.07862		1.95314	2.11389
BSCL2	1.77333	1.97319	1.88572	2.11006	0.975293	0.880531		1.95311	0.927912
METTL17	1.97398	1.99487	1.97827	1.84888	1.81136	1.66538		1.95272	1.73837
EEF1A1P9	1.88114	1.92291	1.94329	2.04596	2.13444	2.09045		1.95269	2.11245
DNAJB2	1.94107	1.94388	1.96305	1.9595	1.6756	1.61612		1.95198	1.64586
DDRGK1	1.95079	1.98336	1.95919	1.91096	2.06062	2.1516		1.95185	2.10611
SBDS	1.8664	1.99104	1.97191	1.96701	1.36561	1.26862		1.9517	1.31711
MSN	1.91058	1.86348	2.04706	1.9614	#NUM!	-0.776146		1.95105	na
TMEM176B	2.09124	1.87475	2.03478	1.704	#NUM!	#NUM!		1.95091	na
SIVA1	1.8923	2.03136	1.81086	2.02905	2.17721	2.25954		1.95077	2.21837
RPL4P5	1.89243	1.94317	1.97724	1.97966	2.17705	2.12368		1.94953	2.15036
ARPC5	1.80785	1.99712	1.95002	2.01359	2.07169	1.92427		1.94926	1.99798
KRT19P1	1.78472	2.03163	1.96018	1.97837	2.07288	1.84175		1.94799	1.95732
BTF3P9	1.83084	2.01029	1.93095	1.99449	2.11991	2.17091		1.94716	2.14541
KHK	2.08582	1.89458	1.96589	1.78675	1.83344	1.74142		1.94687	1.78743
NUDCD3	1.9816	1.78598	1.99886	1.9815	1.42828	1.79469		1.94511	1.61149
SUB1P1	1.81218	2.03778	1.92087	1.97857	2.03304	2.00193		1.94511	2.01748
BCL2L1	1.86777	1.91444	1.9721	2.0117	2.33203	2.32649		1.94495	2.32926
RP11-14K2.1	1.86077	1.92009	1.89531	2.07199	2.14727	2.09896		1.94494	2.12311
DDTL	1.95125	1.9579	1.86186	1.99767	1.56449	1.39241		1.94493	1.47845
HLA-G	1.87971	2.02123	1.83745	2.01146	1.03199	1.03442		1.94482	1.0332
TRAF4	1.94616	1.96369	1.91617	1.95047	2.3769	2.32324		1.94447	2.35007
PLEKHF1	1.92824	1.99034	1.87755	1.97247	0.987258	0.661808		1.94431	0.824533
SEZ6L2	1.90608	1.992	2.01551	1.84104	1.35762	1.5461		1.94413	1.45186
PROS1	1.97291	1.96517	1.88173	1.94859	1.39818	1.19035		1.94355	1.29427
GALNT10	1.95689	1.67332	2.03077	2.02597	1.32668	1.3895		1.94348	1.35809
PRMT5	1.94858	1.87459	1.9623	1.98057	2.21773	1.94994		1.94333	2.08384
EFNA1	2.02216	1.9153	1.94207	1.87643	1.8966	1.69966		1.94234	1.79813
LDLR	2.00828	1.84771	1.98886	1.90109	1.76861	1.60643		1.94132	1.68752
LETMD1	1.97083	1.94043	1.9201	1.92087	1.67722	1.65488		1.93855	1.66605
MPV17	1.92657	1.97601	1.9672	1.87675	1.73163	1.56961		1.93838	1.65062
RASSF7	2.01189	2.00759	1.76624	1.92308	1.76577	1.67468		1.93787	1.72023
RP1-89D4.1	1.85285	1.92488	1.98225	1.97385	2.61726	2.38117		1.93642	2.49922
DPYSL2	1.9955	1.79643	1.94037	1.98507	1.56124	1.35581		1.93618	1.45853
FBXO2	1.69278	2.0476	1.88034	2.03553	2.47325	2.44618		1.93616	2.45971
AC007383.6	1.79698	1.97944	1.89381	2.03716	1.43013	1.60014		1.93611	1.51513
ACLY	2.0356	1.59661	2.0214	1.96146	2.2723	2.22706		1.93526	2.24968
RMRP	2.44337	1.01567	-2.34005	1.75093	3.12079	2.98039		1.93487	3.05059
RPS3AP26	1.86344	1.99038	1.86641	1.99661	2.36879	2.27964		1.93396	2.32421
STOM	1.85115	1.99983	1.95095	1.91823	1.82188	1.44498		1.93336	1.63343
AKAP8L	2.01963	1.95037	1.93024	1.80633	1.63633	1.59285		1.93324	1.61459
RP11-1018J11.1	1.79901	2.02371	1.92889	1.94958	1.92043	1.7607		1.9326	1.84056
ILF3	1.97882	1.85803	2.00624	1.86551	2.41589	2.30395		1.93218	2.35992
SUSD3	2.023	1.92619	1.92214	1.8356	0.307609	-0.29102		1.93181	0.00829459
SPP1	1.93426	1.7121	1.86889	2.11458	2.80706	3.09644		1.93149	2.95175
CTDSP2	1.99238	1.76538	1.99474	1.93229	1.88279	1.56019		1.93054	1.72149
EWSR1	1.87737	1.99824	2.01028	1.80033	2.32614	2.16024		1.9301	2.24319
COA4	1.92656	1.95051	1.89793	1.93713	2.21249	2.06857		1.92846	2.14053
ABCA2	1.99077	1.93072	1.87299	1.91028	1.61734	1.63974		1.92831	1.62854
LRRC14	2.12737	1.85773	1.86316	1.77821	1.05784	1.1512		1.92831	1.10452
CNPPD1	1.89856	1.9138	1.93723	1.95999	1.54851	1.63691		1.92802	1.59271
DYNLL1P1	1.68459	1.96299	1.93403	2.05075	1.69093	1.94489		1.9275	1.81791
SPTBN1	1.96171	1.80303	1.96942	1.95218	2.21467	2.10624		1.92669	2.16045
ACTN1	1.92005	1.88313	1.92684	1.97041	2.38019	2.2311		1.92622	2.30564
TXNP5	1.73849	2.02048	1.91452	1.98021	1.59854	1.61387		1.92592	1.6062
ALDH7A1P1	1.97288	1.84531	1.95591	1.91723	1.68357	1.55582		1.92554	1.61969
IL17RC	1.96884	1.97257	1.86095	1.8763	1.18045	1.25164		1.92269	1.21604
CYB5P4	1.98155	1.80613	1.96113	1.92167	1.26745	1.3232		1.92269	1.29532
RP11-599B13.8	1.94715	1.83009	1.9625	1.93643	2.65601	2.39516		1.92204	2.52558
FAM96A	1.80139	2.07799	1.79266	1.94796	1.83228	1.75559		1.92132	1.79393
GABARAPL2	1.83898	1.9071	1.87121	2.03844	1.51888	1.4039		1.92085	1.46139
FP236383.5	2.28324	0.898268	1.31976	2.05005	3.02228	2.49529		1.92036	2.75879
SIAE	1.96108	1.7903	1.99351	1.90582	0.896806	0.789383		1.91928	0.843095
CCT5	1.87074	1.86815	1.96212	1.96331	2.31211	2.28174		1.91858	2.29692
EHHADH	2.11667	1.59964	1.97132	1.82857	1.43625	1.12681		1.91854	1.28153
XRCC5	1.88327	1.87117	1.95583	1.95553	2.19682	2.29982		1.91824	2.24832
RP11-115D7.3	1.795	1.9698	1.8667	2.00645	2.03703	2.17173		1.9174	2.10438
ATP6V1H	1.82971	1.99498	1.80943	1.99922	1.60469	1.55597		1.9174	1.58033
HEG1	1.90702	1.71955	2.01041	1.97437	1.52254	1.25258		1.91625	1.38756
RP11-1079K10.4	1.85336	1.98803	1.80103	1.99081	2.13937	2.07018		1.91616	2.10477
RNF187	1.86567	1.88582	1.9038	1.99653	1.71516	1.69602		1.91594	1.70559
EIF4EBP1	1.92338	1.89552	1.75498	2.038	2.31597	2.08661		1.91444	2.20129
FLYWCH2	1.79557	1.98811	1.79865	2.02311	1.90924	1.69813		1.91397	1.80368
SFPQ	1.82215	1.94733	2.02403	1.82573	2.06017	1.93398		1.9133	1.99708
PDK2	1.92073	1.88427	1.88429	1.95889	1.44423	1.50317		1.91315	1.4737
ASS1P12	1.85588	1.84128	1.89142	2.03514	0.951787	1.04903		1.91309	1.00041
MSC	1.63173	1.82981	2.11905	1.93141	#NUM!	#NUM!		1.91293	na
AHCY	1.91984	1.83387	1.91656	1.96943	2.52741	2.39063		1.9126	2.45902
ADIPOR1	1.90386	1.83845	1.93239	1.96532	1.71462	1.6653		1.91247	1.68996
IDH2	1.85261	1.8746	1.84462	2.04444	2.25447	2.15004		1.91227	2.20226
RP11-90D4.4	1.84307	1.91459	1.89246	1.98603	2.32808	2.40156		1.91211	2.36482
SPANXC	1.60639	2.00833	1.84072	2.05786	#NUM!	#NUM!		1.91101	na
RP11-382M14.1	1.85045	1.82843	1.92404	2.01384	0.836861	1.01989		1.91039	0.928377
PSMD8	1.88049	1.80649	1.93972	1.99041	2.06484	2.0527		1.90962	2.05877
PDIA6	1.87558	1.93082	1.93657	1.89192	2.1527	2.14263		1.90948	2.14767
ALS2CL	1.85817	1.98309	1.98153	1.78085	-1.38742	#NUM!		1.90919	na
C14orf159	1.96582	1.85498	1.87516	1.92902	0.94647	1.15115		1.90846	1.04881
SORT1	1.93395	1.84905	1.87922	1.96241	1.58481	1.48829		1.90843	1.53655
AC079922.2	1.78238	2.01156	1.90432	1.90066	2.10238	2.01254		1.90723	2.05746
HNRNPAB	1.89096	1.89001	1.95733	1.8829	2.18304	2.00328		1.90638	2.09316
PNRC1	1.82818	1.88292	1.96848	1.93159	1.64399	1.41619		1.90596	1.53009
PSMD3	1.89598	1.85843	1.90489	1.95801	2.07459	2.1106		1.9058	2.09259
ZNF692	1.9617	1.94308	1.86551	1.83627	1.75515	1.61982		1.90476	1.68749
RAB13	1.77244	2.00909	1.89216	1.91138	1.32559	1.40759		1.90429	1.36659
ITGA5	1.84609	1.86167	2.0547	1.80822	0.871258	0.535371		1.90391	0.703315
SNHG6	1.78127	1.96423	1.8231	2.00435	2.14728	2.04714		1.90319	2.09721
YWHAB	1.85387	1.86106	1.85984	2.01239	2.17822	2.24133		1.90222	2.20978
RP11-27M24.1	1.94318	1.84197	1.87045	1.94311	0.23945	-0.79632		1.90195	-0.278435
HNRNPF	1.96924	1.81101	1.96858	1.82814	2.36259	2.23308		1.90066	2.29783
DMPK	1.9377	1.92482	1.94982	1.76391	1.14356	1.44358		1.90022	1.29357
EIF3FP3	1.83584	1.88959	1.91155	1.95525	1.98909	2.00462		1.90017	1.99685
PILRB	2.05495	1.84411	1.94286	1.67018	1.3104	1.3944		1.90008	1.3524
RPL7AP66	1.85762	1.84883	1.8811	1.99135	2.09136	2.04029		1.89863	2.06583
PRMT1	1.8497	1.92334	1.95773	1.84953	2.26349	2.25162		1.89764	2.25756
CTIF	1.85226	1.95333	1.82241	1.94285	1.51343	1.27002		1.89636	1.39172
RPS27P29	1.90379	1.93142	1.83895	1.90503	2.34651	2.33914		1.89611	2.34283
JAGN1	1.83317	2.0129	1.80185	1.90494	1.48824	1.57428		1.89601	1.53126
TFPI	1.85601	1.91439	1.91105	1.89754	1.97462	1.55369		1.89536	1.76415
PBXIP1	1.8758	1.94491	1.84405	1.90858	1.45315	1.54477		1.89496	1.49896
RAB5B	1.93972	1.80958	1.92895	1.88756	1.57384	1.47936		1.89437	1.5266
CYP4F12	2.13445	1.74347	1.85353	1.70309	1.02201	1.1137		1.89422	1.06785
EXT2	1.87019	1.84169	1.87616	1.97394	1.6132	1.52481		1.89346	1.569
TMEM38A	1.7603	1.88995	1.85187	2.02795	0.514394	0.60178		1.89341	0.558087
SMARCA4	1.75913	2.01795	1.84914	1.9062	2.09002	2.11132		1.89331	2.10067
DCTN3	1.81853	1.92096	1.87766	1.94301	1.38294	1.48406		1.89259	1.4335
RP11-54C4.2	1.91583	1.80149	1.89945	1.94098	1.21882	1.00557		1.89254	1.1122
SLC44A2	1.90272	1.86011	1.86163	1.93953	0.552242	0.222477		1.89225	0.38736
SMARCD3	1.96155	1.87348	1.87849	1.84673	0.56964	0.886134		1.89225	0.727887
HMGCS1	1.99062	1.82179	1.97156	1.73394	1.66965	1.55897		1.89217	1.61431
WLS	1.92581	1.7291	1.92763	1.94743	#NUM!	-0.894585		1.8909	na
FAM3A	1.88513	1.91942	1.83552	1.91729	1.51044	1.43756		1.89064	1.474
MBD6	1.99331	1.88785	1.95798	1.64635	1.61042	1.55809		1.8904	1.58425
RP11-396M11.1	1.837	1.78769	1.89218	2.0107	1.34784	1.41543		1.89007	1.38164
TNFRSF11B	1.72018	1.81169	1.96065	2.00726	#NUM!	#NUM!		1.88978	na
AC016708.2	1.8292	1.87164	1.84128	1.99313	2.12647	2.08493		1.8889	2.1057
LMF2	1.88249	1.94735	1.8579	1.86176	1.84183	1.67919		1.88889	1.76051
DEPTOR	1.79549	1.8997	1.84012	1.99335	0.347367	-0.0592525		1.88861	0.144057
AHCYL1	1.9223	1.73289	1.95191	1.91444	1.52806	1.53698		1.88834	1.53252
ASAH1	1.77968	1.90171	1.76659	2.04458	1.57384	1.62825		1.88817	1.60104
EDN2	1.51346	2.02267	1.96291	1.89843	#NUM!	#NUM!		1.88781	na
ENGASE	1.96731	1.87726	1.85862	1.8337	1.54321	1.41752		1.88724	1.48037
PEX19	1.92352	1.74975	1.91686	1.93181	1.48215	1.47618		1.88663	1.47917
LEPRE1	1.91923	1.91703	1.84961	1.85482	2.21533	2.0158		1.88642	2.11557
SPACA6P	1.89605	2.01198	1.86406	1.72599	0.952495	0.858071		1.88627	0.905283
ADCK3	1.9772	1.72233	1.84807	1.95209	1.77883	1.53498		1.88604	1.65691
CNN2	1.88282	1.85293	1.90035	1.90466	2.37107	2.33079		1.88566	2.35093
CDC42EP1	1.69012	1.90009	1.90729	1.99179	2.24679	1.99577		1.88557	2.12128
RP11-281O15.7	1.89717	1.83459	1.90061	1.90491	1.64015	1.86141		1.88525	1.75078
RP11-212P7.1	1.74519	1.85219	1.8915	2.00873	2.3223	2.27351		1.88464	2.2979
ELOF1	1.82849	1.8859	1.92711	1.89083	1.59612	1.65271		1.8845	1.62441
RP11-286H14.4	1.8204	1.85851	1.84634	1.99094	1.95191	2.08943		1.88431	2.02067
ABHD2	2.1006	1.46754	2.02058	1.66284	1.22185	1.4584		1.88405	1.34012
ENAH	1.72733	1.88774	1.97084	1.91439	2.04472	2.06097		1.88396	2.05284
FAM160B2	1.95952	1.84449	1.81946	1.89841	1.70719	1.74612		1.88385	1.72665
ANXA2P1	1.69811	1.90693	1.87965	1.99777	0.744094	0.526346		1.88351	0.63522
GDF15	1.63994	1.96607	1.7493	2.05531	3.01896	2.81376		1.88345	2.91636
ATP6V1E1	1.7378	1.94283	1.86011	1.95868	1.58792	1.6841		1.88328	1.63601
CDK4	1.87781	1.8003	1.8805	1.95956	2.39658	2.48694		1.88319	2.44176
TMEM14C	1.83015	1.9179	1.85379	1.92286	1.51853	1.71026		1.88302	1.61439
DANCR	1.78115	1.93388	1.83491	1.95795	2.07228	2.10459		1.88287	2.08843
CTSH	1.95681	1.88772	1.80878	1.86296	2.47981	2.45911		1.88234	2.46946
ABCB8	1.94085	1.79442	1.88152	1.89907	1.51595	1.38834		1.88216	1.45214
RP11-572P18.1	1.68204	1.99242	1.85711	1.93701	2.05453	1.98411		1.88198	2.01932
BLOC1S1	2.0607	1.61863	1.86237	1.87668	0.31832	-0.0622836		1.88178	0.128018
PPP1R13L	1.85845	1.95326	1.92076	1.77149	0.967347	1.05443		1.88137	1.01089
NT5C	1.86151	1.95949	1.8679	1.8228	2.15122	2.11759		1.8809	2.1344
RNF11	1.73647	1.82733	1.90504	2.00764	1.81236	1.74375		1.88058	1.77805
PRR13P5	1.81901	1.90501	1.93043	1.85754	2.03774	2.00287		1.88011	2.0203
MEPCE	1.85956	1.81568	1.93392	1.90176	1.45542	1.54827		1.87999	1.50185
PRDX2P4	1.81198	1.86504	1.79747	2.00761	1.95435	2.0331		1.87888	1.99372
RPL12P8	1.78775	1.81082	1.87073	2.0087	1.90314	2.0025		1.87839	1.95282
CTD-2248H3.1	1.84668	1.94764	1.92715	1.76769	2.28842	2.34625		1.87799	2.31734
CYSTM1	1.85497	1.78755	1.9148	1.93716	2.19107	2.02513		1.87743	2.1081
CCS	1.93867	1.94209	1.80594	1.80052	1.68459	1.60422		1.8772	1.64441
NUMBL	1.91204	1.80169	1.97769	1.78456	0.477207	0.318445		1.87635	0.397826
C16orf13	1.80901	1.93494	1.82471	1.92211	2.24057	2.13515		1.87633	2.18786
SLCO2B1	2.10994	1.42787	1.98532	1.6853	2.0777	1.93529		1.8761	2.0065
TCEA2	1.8885	1.86602	1.85757	1.89011	2.20666	1.89354		1.87578	2.0501
ISOC2	1.81929	1.94781	1.82129	1.89844	2.02859	1.94595		1.87513	1.98727
TXNDC17	1.79367	1.88077	1.79106	1.99916	2.3718	2.13072		1.87476	2.25126
AZGP1P1	2.09232	1.62647	1.88028	1.74625	0.383952	0.469762		1.87166	0.426857
TMEM208	1.91385	1.90451	1.78111	1.87401	1.73367	1.64706		1.87143	1.69037
RPS17P2	1.73641	1.85558	1.90064	1.96232	2.07833	1.99862		1.87136	2.03848
PTPRU	1.86912	1.87146	1.81787	1.9206	2.07598	1.42761		1.87128	1.7518
LSM4	1.84575	1.91846	1.8086	1.90262	2.03259	2.01421		1.87107	2.0234
POP7	1.78049	1.90396	1.77192	1.98895	2.0834	1.90273		1.87087	1.99307
SYNGR2	1.84799	1.86943	1.81962	1.93716	2.20758	2.27569		1.87076	2.24163
SUSD2	1.86844	1.96421	1.80711	1.82494	1.01474	0.746072		1.87057	0.880405
RP11-267D19.2	1.84981	1.74618	1.85133	1.99695	0.852345	0.942956		1.87043	0.89765
ALAD	1.997	1.7773	1.87266	1.79851	1.55755	1.4403		1.8702	1.49892
XAGE1B	1.72733	1.84541	1.91901	1.95494	#NUM!	#NUM!		1.87005	na
CYP2B7P	1.99188	1.52737	2.09581	1.60232	#NUM!	-1.59731		1.87002	na
SNRPB	1.79873	1.91967	1.81387	1.9304	2.63108	2.57076		1.86976	2.60092
IFI6	1.70643	2.08225	1.6729	1.88713	1.7499	1.40076		1.86911	1.57533
NDUFAB1	1.82175	1.90138	1.7836	1.94994	2.10475	1.97367		1.86907	2.03921
RHEBP1	1.71614	1.9668	1.85207	1.90114	1.38499	1.36154		1.8684	1.37326
RP3-340B19.2	1.7426	1.88722	1.91357	1.90816	2.69951	2.44307		1.86821	2.57129
IFRD2	1.82692	1.87231	1.88692	1.88286	2.01414	2.17736		1.8679	2.09575
RHOD	1.76499	1.95367	1.7815	1.93225	0.430575	0.667514		1.86645	0.549044
ALKBH7	1.7507	1.98223	1.72594	1.94656	1.79734	1.73571		1.8662	1.76652
CSNK2B	1.8359	1.85983	1.88779	1.87796	2.22399	2.18039		1.86582	2.20219
NDUFA8	1.7719	1.8825	1.81312	1.96914	1.51364	1.60021		1.86571	1.55693
PSMB1	1.82188	1.87323	1.84278	1.91765	2.18487	2.22954		1.86539	2.20721
ZDHHC12	1.75797	2.01342	1.75242	1.88299	1.44914	1.61793		1.86532	1.53354
SERBP1	1.79779	1.95019	1.85116	1.84717	2.22491	2.12286		1.86519	2.17389
FLOT1	1.82903	1.83614	1.91045	1.87333	2.16363	2.15155		1.86347	2.15759
REEP6	1.87891	1.86373	1.83119	1.87743	1.91908	2.31999		1.86324	2.11953
MMP14	1.83566	1.81099	1.9401	1.85461	-0.083416	-0.118755		1.86314	-0.101086
ZNF655	1.86707	1.86204	1.87876	1.84362	1.54405	1.50756		1.86306	1.52581
RP1-146I3.1	1.78185	1.87989	1.80162	1.9606	2.43583	2.42037		1.86185	2.4281
PCOLCE	1.81257	1.93935	1.89502	1.77593	1.1486	0.814968		1.86054	0.981784
GDI2	1.88612	1.70068	1.93171	1.88876	2.33719	2.20192		1.86032	2.26955
RP11-265N6.3	1.81173	1.87782	1.82985	1.9141	1.29447	1.63527		1.86025	1.46487
PIGQ	1.98009	1.89368	1.73396	1.7917	1.57673	1.67391		1.86019	1.62532
VCL	1.76212	1.77509	1.9063	1.96162	1.46592	1.37475		1.85965	1.42034
CCT2	1.75575	1.91612	1.85635	1.89319	2.00473	2.08802		1.85952	2.04637
CD82	1.81132	1.92279	1.80801	1.88405	-1.3779	-0.738571		1.85931	-1.05824
XAGE1A	1.72448	1.82812	1.93016	1.91966	#NUM!	#NUM!		1.85823	na
PDLIM5	1.94953	1.55104	1.98757	1.82442	1.76666	1.73539		1.85812	1.75102
RP11-367G18.2	1.72168	1.94156	1.87881	1.85871	1.94472	2.13688		1.85729	2.0408
GCDH	2.01685	1.70833	1.81465	1.83007	1.39984	1.37489		1.85722	1.38737
KRT8P33	1.74816	1.79822	1.91332	1.9395	2.04024	2.11795		1.85693	2.07909
PDCD4	1.87503	1.85459	1.84283	1.85451	1.70708	1.50316		1.8569	1.60512
ARFGAP1	1.87575	1.88223	1.86161	1.80204	2.33339	2.36266		1.85653	2.34802
TPRA1	1.67411	1.92962	1.88172	1.89663	1.37261	1.34203		1.85618	1.35732
CHP1	1.87094	1.76715	1.88351	1.89187	1.65953	1.57873		1.85616	1.61913
BMP1	1.87831	1.84565	1.88068	1.81652	1.2902	1.28157		1.85608	1.28588
ARL4D	1.84267	1.8647	1.6986	1.9721	1.12064	0.928745		1.85518	1.02469
CRELD1	1.95163	1.78982	1.84471	1.81514	1.70149	1.57094		1.85486	1.63621
KLF15	1.99169	1.75603	1.66506	1.92656	0.47274	-0.253743		1.85402	0.109498
NMRAL1	1.86135	1.86655	1.8508	1.83539	1.56872	1.00197		1.85369	1.28534
ABCC1	1.86845	1.73419	1.88607	1.90304	1.58733	1.47221		1.8528	1.52977
TMEM109	1.81958	1.8253	1.81534	1.93752	0.0741726	0.948204		1.85256	0.511188
DUS3L	1.86792	1.78431	1.94522	1.79139	2.03651	2.24675		1.85224	2.14163
SULT2A1	1.90537	1.88107	1.94412	1.60424	1.25578	1.25835		1.85216	1.25706
ZMIZ2	1.97137	1.81584	1.89138	1.67741	1.50729	1.73804		1.85204	1.62267
C21orf33	1.77318	1.76127	1.98744	1.84406	1.53315	1.53185		1.85128	1.5325
MAN2A2	1.9981	1.59947	1.89014	1.82383	2.03375	2.03593		1.85069	2.03484
SLC35A4	1.83925	1.77909	1.87213	1.89976	1.36257	1.32448		1.84984	1.34352
ACSL3	1.84767	1.87776	1.79734	1.86961	2.31966	1.94098		1.8492	2.13032
RP11-367E12.4	1.70907	1.97984	1.70072	1.93269	1.48803	1.66317		1.84894	1.5756
FLNA	1.86076	1.89916	1.87684	1.74252	2.7687	2.65558		1.84885	2.71214
FADS1	1.92559	1.52975	2.0056	1.7984	1.88717	1.72345		1.84862	1.80531
PTGES3P1	1.76217	1.96454	1.8488	1.78943	1.94589	1.99072		1.84845	1.96831
CCDC57	1.8958	1.88933	1.83703	1.75609	2.42071	2.06802		1.84806	2.24437
PRSS23	1.45614	1.97544	1.9259	1.86874	-0.144456	-0.248401		1.84713	-0.196429
SNORD3D	2.36605	0.873257	0.972709	1.50659	1.00839	1.22387		1.84706	1.11613
ORAI3	1.8893	1.89658	1.64169	1.90859	1.17861	1.09313		1.84688	1.13587
PTGES3	1.78875	1.90082	1.79801	1.8864	2.0623	1.9959		1.84642	2.0291
SLC1A5	1.82146	1.78701	1.82237	1.93737	2.04014	2.03169		1.84592	2.03591
METAP2	1.61673	1.98196	1.93697	1.75053	1.96383	1.9246		1.84525	1.94421
MBD3	1.83323	1.91065	1.75397	1.86813	2.03236	2.18069		1.84522	2.10653
SPATS2L	1.79212	1.79583	1.89413	1.88728	2.51615	2.49913		1.84504	2.50764
GRB2	1.92339	1.69945	1.7902	1.92585	2.24381	2.02124		1.84491	2.13252
TRIM69	1.80741	1.74828	1.78094	1.99532	0.323834	0.784112		1.84433	0.553973
DHRS4L2	1.7867	1.93495	1.79137	1.84565	1.10756	1.01003		1.8439	1.0588
SNRPC	1.74471	1.9024	1.7606	1.93336	2.21787	2.14517		1.84327	2.18152
SLC40A1	1.98062	1.6265	1.79656	1.8915	1.56102	1.31333		1.84267	1.43718
TPCN1	1.95369	1.69523	1.85875	1.8241	1.69688	1.58317		1.84259	1.64002
EML2	1.83987	1.83423	1.74295	1.93222	1.19554	1.12717		1.84247	1.16135
VPS51	1.86026	1.85462	1.76881	1.87711	2.32347	2.23417		1.84217	2.27882
RP11-274B21.12	1.96932	1.87873	1.8373	1.60739	0.602982	1.08734		1.84209	0.845162
EMP3	1.49323	1.93591	1.97793	1.81487	1.2712	1.55892		1.8416	1.41506
NRBP2	2.01361	1.80568	1.86068	1.57988	1.15895	0.951684		1.84148	1.05532
RARRES2P1	1.66355	1.94819	1.65187	1.99054	0.855862	0.857413		1.84127	0.856638
PLIN2	1.69843	1.8497	1.86729	1.91911	1.97399	1.97332		1.84098	1.97366
PARP1	1.77832	1.76437	1.8778	1.92188	2.1938	2.02226		1.84067	2.10803
MME-AS1	1.56539	1.82297	1.99844	1.86984	#NUM!	#NUM!		1.84047	na
PLA2G6	1.99807	1.79419	1.84935	1.64507	1.28982	1.35697		1.83989	1.32339
ACSL5	1.72325	1.87215	1.85895	1.88548	1.55672	1.36225		1.83958	1.45949
RPS19BP1	1.78479	1.88537	1.76957	1.8996	1.99157	2.07932		1.83871	2.03544
AC012354.8	1.73044	1.84419	1.87631	1.88628	1.37753	1.51351		1.83852	1.44552
RNF5	1.82357	1.88657	1.71824	1.90232	1.51526	1.63158		1.83846	1.57342
LHPP	1.86103	1.88151	1.79664	1.80448	1.42866	1.18093		1.83743	1.3048
DEXI	1.85743	1.78264	1.84214	1.86154	1.49828	1.47712		1.83706	1.4877
SEC62	1.695	1.95015	1.76773	1.88892	1.51554	1.45147		1.83682	1.48351
BCKDHB	1.79242	1.70935	1.86364	1.94579	0.763394	0.811389		1.83653	0.787391
DAZAP1	1.81595	1.89463	1.84008	1.78767	2.10235	2.10432		1.83639	2.10334
SGCE	1.83055	1.88614	1.77624	1.84373	1.38154	1.17067		1.83593	1.27611
SSTR5-AS1	1.62607	1.82301	1.90129	1.9288	1.47763	1.58423		1.83466	1.53093
ADHFE1	1.93122	1.83745	1.88185	1.6335	#NUM!	-0.673597		1.83461	na
LDHD	1.89078	1.83283	1.75213	1.85075	0.693238	0.677711		1.83449	0.685474
NDFIP1	1.83838	1.75027	1.91985	1.80883	1.5571	1.47684		1.83368	1.51697
TMEM129	1.83754	1.85308	1.76339	1.87184	1.46638	1.58327		1.83336	1.52483
RP11-83J16.1	1.7698	1.86295	1.76458	1.91622	2.18389	1.96254		1.83315	2.07322
TRIP10	1.66299	1.85856	1.99352	1.74537	1.62023	1.63279		1.83312	1.62651
ALDH6A1	2.00416	1.55661	1.83501	1.82539	0.623208	0.610807		1.83295	0.617007
ASS1P10	1.83586	1.72404	1.81706	1.92795	0.809953	0.888212		1.83224	0.849083
MRPS2	1.77628	1.77212	1.91303	1.85087	2.02472	1.92297		1.83203	1.97385
MSNP1	1.82688	1.68078	1.93357	1.84988	#NUM!	#NUM!		1.83197	na
PYGL	1.76874	1.84298	1.8914	1.81231	1.40435	1.49897		1.83116	1.45166
PPIAP19	1.77479	1.877	1.73231	1.91515	1.98528	1.9535		1.83109	1.96939
BTBD2	1.74896	1.88654	1.8837	1.78712	1.95617	2.09991		1.83069	2.02804
PSMB6	1.7896	1.81985	1.82859	1.87883	2.11694	2.12353		1.83042	2.12023
SNRPFP1	1.66456	1.95037	1.76323	1.8873	2.13968	2.25247		1.83012	2.19608
EMD	1.79147	1.83455	1.85842	1.83233	1.65452	1.57931		1.82985	1.61691
TMEM230	1.67122	1.8297	1.76637	1.98603	1.73217	1.70497		1.82881	1.71857
CBS	1.92885	1.76753	1.84621	1.74813	1.47093	1.61692		1.82868	1.54392
ST6GALNAC4	1.6752	1.91146	1.76666	1.91462	2.05599	2.0188		1.82847	2.03739
MRPS33	1.75922	1.90917	1.73373	1.88307	1.3056	1.3965		1.8279	1.35105
ACAA2	1.75836	1.80897	1.8622	1.86671	1.28295	1.41005		1.82627	1.3465
NDUFB5	1.76643	1.8967	1.72533	1.89011	1.484	1.38558		1.82609	1.43479
AKAP1	1.82966	1.66704	1.95594	1.8031	2.14375	2.05162		1.82593	2.09769
ASS1P1	1.79765	1.70039	1.83999	1.93287	0.824016	0.840171		1.82572	0.832094
TNS3	1.83654	1.74043	1.82851	1.88265	1.60039	1.70074		1.82501	1.65057
DAG1	1.92243	1.65883	1.84504	1.83025	1.87084	1.88947		1.82424	1.88016
GALK1	1.79666	1.90465	1.74939	1.82811	2.03712	2.12004		1.82343	2.07858
CLPP	1.70255	1.90966	1.8332	1.81821	2.13166	2.00226		1.82207	2.06696
STAG3L5P	1.98046	1.67923	1.90722	1.61589	1.36305	1.24135		1.8219	1.3022
STRA13	1.79605	1.83741	1.83102	1.82198	2.27666	2.16719		1.82189	2.22192
PLBD2	1.80928	1.81271	1.85275	1.80618	1.56862	1.48658		1.82065	1.5276
CYB5R1	1.73706	1.7691	1.83482	1.91739	1.14213	1.17678		1.82018	1.15945
ZFAND5	1.80902	1.78208	1.86259	1.82287	1.53086	1.42408		1.82012	1.47747
TSPYL2	1.76114	1.86994	1.77896	1.85873	1.58969	1.20861		1.81981	1.39915
TRIM16L	1.76788	1.75215	1.85607	1.88731	0.372868	0.752505		1.81962	0.562686
C1orf86	1.75777	1.88659	1.73703	1.87572	2.01752	2.01473		1.81948	2.01612
RNPS1	1.77092	1.83734	1.83926	1.82389	2.08634	1.97068		1.81872	2.02851
ASAP3	1.84857	1.75892	1.81647	1.84472	1.60043	1.32094		1.81861	1.46069
PPP4C	1.81121	1.83743	1.77233	1.84933	2.28818	2.17844		1.81857	2.23331
PPP2CB	1.76022	1.83272	1.80128	1.87157	1.46416	1.40865		1.81837	1.43641
RSL1D1	1.70124	1.90471	1.82301	1.81872	2.08474	1.9189		1.81784	2.00182
AC009948.7	1.78248	1.74333	1.91089	1.81553	2.08843	2.05439		1.8176	2.07141
OAF	1.94759	1.7635	1.79445	1.72746	2.25001	2.38511		1.81678	2.31756
SEL1L3	1.62146	1.89864	1.85824	1.83934	0.998501	1.05783		1.81664	1.02817
CFI	1.89982	1.80634	1.85189	1.67781	1.86854	1.78757		1.81649	1.82806
RP11-128A6.3	1.79896	1.71518	1.94926	1.76095	2.01554	1.98379		1.81539	1.99966
SUCLG1	1.78464	1.77761	1.77931	1.90574	1.59129	1.44889		1.81537	1.52009
PCDH7	1.65453	1.83766	1.852	1.88195	#NUM!	-1.94968		1.81503	na
ACTBP12	1.74478	1.73591	1.91473	1.83856	2.33297	2.24505		1.8148	2.28901
HMGB1P5	1.70832	1.94581	1.78578	1.77872	2.01844	1.98495		1.81375	2.0017
H2AFZP3	1.69636	1.91456	1.72085	1.87916	2.1335	2.19519		1.81314	2.16435
CTD-2033D24.2	1.90078	1.66885	1.81048	1.84041	1.66575	1.83685		1.8131	1.7513
SEMA3B	1.82449	1.95429	1.64444	1.76775	2.11429	2.38328		1.81199	2.24879
GJB1	1.99063	1.62128	1.91176	1.58147	2.02735	1.9783		1.81197	2.00283
RP1-101K10.4	1.73265	1.79484	1.80933	1.89471	2.06322	1.95827		1.81177	2.01075
CHST12	1.72154	1.94976	1.57824	1.90135	1.39603	1.36652		1.81172	1.38127
ALDOB	1.82457	1.4115	2.04046	1.75372	-0.656658	-0.606297		1.81131	-0.631478
EIF4A3	1.79503	1.79264	1.87549	1.77355	2.08885	2.00967		1.811	2.04926
PXDC1	1.60323	1.76977	1.99459	1.78587	0.924291	1.18708		1.8109	1.05568
ST6GALNAC6	1.82037	1.6132	1.90542	1.84947	1.57156	1.3089		1.81007	1.44023
TMEM175	1.85029	1.8777	1.81687	1.6665	1.13422	1.25858		1.81005	1.1964
PARP10	1.86569	1.88504	1.71672	1.74801	1.38305	1.45154		1.8099	1.41729
AQP9	2.07924	1.21805	1.93589	1.54491	-1.11246	#NUM!		1.80936	na
DYNLL2	1.7988	1.77652	1.83878	1.81971	1.19101	1.28763		1.80907	1.23932
ETHE1	1.83787	1.78777	1.72255	1.87158	1.33606	1.50657		1.80852	1.42132
PLCG1	1.80687	1.67154	1.92061	1.79666	2.40958	2.37008		1.80778	2.38983
GNAI1	1.75079	1.86771	1.74093	1.85173	0.773515	0.951308		1.80656	0.862412
NME1	1.65668	1.73793	1.87297	1.91078	2.26091	2.31217		1.80639	2.28654
TUBAP2	1.69887	1.79332	1.84089	1.87257	2.32446	2.33872		1.80621	2.33159
IDUA	1.85319	1.83232	1.87804	1.61356	0.920559	1.08606		1.80597	1.00331
AC011742.3	1.84013	1.77902	1.77391	1.82631	0.236852	0.563627		1.8058	0.40024
AC005884.1	1.76299	1.78541	1.83455	1.83307	2.09592	2.05596		1.8051	2.07594
PSMC4	1.77323	1.74715	1.80794	1.87896	2.04392	2.09924		1.8047	2.07158
XXbac-BPG252P9.9	1.81678	1.51846	1.97689	1.78975	2.63258	2.60381		1.80451	2.61819
C9orf3	1.74126	1.8281	1.82257	1.81919	1.40866	1.30715		1.8042	1.35791
CD24P2	1.9095	1.71486	1.78632	1.78217	2.46667	1.95151		1.80405	2.20909
CYCSP45	1.56643	1.72311	1.95678	1.87021	0.652411	0.951111		1.80346	0.801761
PRCP	1.71857	1.88628	1.76569	1.82277	1.24334	1.23404		1.80289	1.23869
CALM1P1	1.75501	1.82402	1.79843	1.82983	1.31604	1.28945		1.80281	1.30274
DGAT2	1.98023	1.60081	1.83273	1.70203	1.64321	1.48717		1.80247	1.56519
ACACB	1.94503	1.45243	1.89965	1.76079	1.3149	0.943157		1.80187	1.12903
VASP	1.71399	1.86268	1.73535	1.87088	2.24623	2.24181		1.80158	2.24402
BNIP3P1	1.80489	1.77689	1.83193	1.79044	2.07121	1.9316		1.80152	2.0014
CDK5RAP2	1.80469	1.77875	1.77365	1.84449	1.36336	1.55477		1.80131	1.45906
SEC61B	1.73352	1.86756	1.81035	1.78282	1.9381	1.93556		1.80127	1.93683
PIK3R1	1.89267	1.64869	1.83206	1.79598	1.19476	0.949266		1.8012	1.07201
CD99L2	1.78207	1.69809	1.79318	1.90101	0.745517	0.901153		1.79964	0.823335
ARSA	1.76196	1.9087	1.73271	1.77094	1.46845	1.41655		1.79916	1.4425
NCOA4	1.74525	1.77422	1.84534	1.82213	2.02836	1.85444		1.7985	1.9414
PIPOX	2.01228	1.3829	1.9126	1.62997	1.82072	1.84168		1.79838	1.8312
TMEM8A	1.76541	1.8272	1.77903	1.81811	2.40331	2.22986		1.79821	2.31659
GLULP4	1.80988	1.67711	1.83302	1.849	0.858279	0.74764		1.79727	0.80296
BRAT1	1.77053	1.81645	1.69333	1.8861	1.33021	1.53665		1.79722	1.43343
CLSTN1	1.74639	1.86496	1.71431	1.84289	1.62594	1.52114		1.79672	1.57354
ATP1A2	1.72104	1.84805	1.79637	1.81146	-0.444409	#NUM!		1.79664	na
CABIN1	1.82125	1.81449	1.80368	1.74212	2.24347	1.99816		1.79649	2.12081
IDI1	1.85023	1.8295	1.7273	1.76664	1.40047	1.30033		1.79616	1.3504
QDPR	1.83562	1.71681	1.77753	1.84277	1.58289	1.56911		1.7961	1.576
CSNK1G2	1.78602	1.78022	1.79629	1.82005	2.37518	2.29144		1.79591	2.33331
SEC13	1.82939	1.73203	1.79833	1.81694	2.12776	2.06386		1.79575	2.09581
SPAG7	1.75259	1.84179	1.81206	1.76972	1.5182	1.46206		1.79546	1.49013
SLC37A4	2.00384	1.60448	1.82324	1.62386	1.43975	1.45576		1.79542	1.44776
SETP14	1.65001	1.9058	1.81596	1.76814	1.90877	1.9837		1.79459	1.94624
CTC-250P20.1	1.82312	1.63198	1.85309	1.83603	1.23788	1.28903		1.79458	1.26345
ANP32B	1.68146	1.87203	1.83865	1.76098	2.10664	2.20265		1.79439	2.15465
PRPF19	1.7784	1.76342	1.77392	1.85485	1.91349	2.04423		1.79421	1.97886
MRPL3	1.74768	1.84609	1.79336	1.78314	2.06348	1.95288		1.79401	2.00818
RTKN	1.86186	1.76332	1.83731	1.69392	2.28244	2.19915		1.794	2.24079
PQLC1	1.844	1.82433	1.75411	1.74259	1.67656	1.64274		1.79345	1.65965
BCAT2	1.86359	1.78411	1.67516	1.82628	0.881425	0.940791		1.79281	0.911108
TMEM115	1.77835	1.80869	1.75522	1.82544	1.46243	1.58371		1.79277	1.52307
LINC00667	1.76826	1.79615	1.75093	1.84827	1.31973	1.37813		1.79249	1.34893
SRI	1.67028	1.8245	1.79444	1.85808	#NUM!	-0.177041		1.79235	na
MRPL23	1.76592	1.84884	1.69726	1.83969	2.10357	2.15632		1.79218	2.12994
RHEBP2	1.66826	1.86607	1.78265	1.82132	1.37793	1.33132		1.79054	1.35462
ATP5C1P1	1.66529	1.82809	1.75569	1.8826	1.66021	1.61402		1.79041	1.63712
RPS7P11	1.72628	1.78273	1.76075	1.87676	2.4792	2.33391		1.79032	2.40655
LLGL2	1.8155	1.91706	1.66944	1.71588	2.16906	2.1225		1.79012	2.14578
IL6R	1.89564	1.56068	1.8913	1.72857	1.26924	1.34627		1.78956	1.30775
MIR22HG	1.67499	1.60797	2.00227	1.76273	1.10676	1.04414		1.78939	1.07545
RP11-1033A18.1	1.69203	1.83445	1.75393	1.8566	1.89764	2.07547		1.78912	1.98655
AC011558.5	1.65892	1.91146	1.84247	1.69282	2.48876	2.36348		1.78892	2.42612
RPL21P119	1.69801	1.86118	1.72773	1.84109	2.02844	1.92291		1.78766	1.97567
SPG11	1.86584	1.70062	1.75693	1.80966	1.44313	1.45697		1.78758	1.45005
SYNPO	1.6908	1.65689	1.85151	1.90017	0.967559	1.13089		1.78703	1.04922
NAAA	1.78109	1.75183	1.79639	1.81448	1.29486	1.32071		1.78655	1.30778
SCARNA18	2.11515	1.27424	1.97973	#NUM!	#NUM!	#NUM!		1.7864	na
C1QL1	1.52735	1.83936	1.77378	1.91542	-0.620142	-1.19631		1.78615	-0.908228
H1FX	1.74555	1.8718	1.73195	1.77676	2.07515	1.88803		1.78507	1.98159
SPSB1	1.72635	1.652	1.9692	1.72011	1.13084	1.14358		1.78493	1.13721
BCKDK	1.80369	1.87988	1.69277	1.73873	2.0823	1.87093		1.78454	1.97661
MAD1L1	1.73909	1.8837	1.7658	1.73098	1.93698	2.01473		1.78442	1.97585
RPL21P75	1.67216	1.84219	1.71628	1.87452	2.02503	1.87621		1.7844	1.95062
H2AFJ	1.6392	1.91778	1.67346	1.84318	1.40932	1.42175		1.78384	1.41553
THOP1	1.6963	1.83976	1.68935	1.87659	2.19796	2.34578		1.78356	2.27187
ATP5E	1.67465	1.72982	1.7827	1.91063	2.15874	2.09151		1.78353	2.12512
BTG1	1.8829	1.79717	1.65602	1.76314	1.12386	0.75171		1.7823	0.937784
UBE2I	1.69537	1.77622	1.86846	1.76971	2.23152	2.28363		1.78182	2.25758
TIMM17BP1	1.67943	1.78033	1.70751	1.91795	1.71022	1.61345		1.78154	1.66184
CTD-2576F9.1	1.69323	1.8725	1.72744	1.80937	1.90373	1.79458		1.78133	1.84915
M6PR	1.72303	1.72954	1.85811	1.79802	1.96511	2.17866		1.78073	2.07188
SLC25A10	1.77452	1.83017	1.78083	1.7313	2.13129	2.09477		1.78062	2.11303
AC021224.1	1.7843	1.64182	1.81683	1.85001	2.11992	2.03552		1.78009	2.07772
HINT2	1.77746	1.79787	1.73655	1.80408	1.43731	1.39982		1.77978	1.41857
NIPSNAP1	1.82173	1.75086	1.82402	1.70827	2.20598	2.0073		1.77896	2.10664
LASP1	1.74707	1.68984	1.84611	1.81466	2.30993	2.27272		1.77859	2.29133
BRMS1	1.67247	1.813	1.82227	1.79011	2.11139	1.97274		1.77841	2.04207
GNG5	1.68733	1.8419	1.73654	1.82874	2.21366	2.13913		1.77832	2.17639
MRPL51	1.60588	1.88449	1.74379	1.83024	1.95091	2.08072		1.7783	2.01581
RP11-336N8.2	1.7547	1.65986	1.82012	1.85368	0.759822	0.92229		1.7782	0.841056
TGOLN2	1.86047	1.6862	1.8221	1.71939	2.09436	1.98324		1.77792	2.0388
MRPL28	1.74323	1.84323	1.67506	1.82897	2.24079	2.10279		1.77785	2.17179
IL11RA	1.67942	1.77792	1.8471	1.79025	0.591496	0.554346		1.77776	0.572921
STIP1	1.75515	1.71823	1.80596	1.823	2.09536	2.16051		1.77755	2.12794
TWIST1	1.63979	1.84096	1.75894	1.8407	#NUM!	#NUM!		1.77755	na
TGFBI	1.63177	1.93088	1.77373	1.71628	2.37523	2.24013		1.77732	2.30768
KIAA2013	1.73456	1.83909	1.73038	1.79397	1.94853	1.83808		1.77685	1.8933
BCL2L13	1.7329	1.69588	1.83521	1.82602	1.35832	1.45265		1.77656	1.40548
CPSF7	1.92795	1.63095	1.85159	1.60789	1.54614	1.54179		1.77645	1.54397
SC5D	1.87878	1.78335	1.72255	1.69757	1.42334	1.39569		1.77633	1.40952
MAP2	1.62045	1.61779	1.94707	1.82239	0.153	-0.716394		1.77482	-0.281697
EPHX2	1.9391	1.59327	1.79335	1.69807	1.10036	1.23088		1.77479	1.16562
ASNA1	1.72329	1.72486	1.7926	1.84554	1.72983	1.92985		1.77461	1.82984
ADAMTSL4	1.75771	1.79411	1.81583	1.72275	1.11415	1.01161		1.77404	1.06288
ARFGAP2	1.8778	1.70072	1.78303	1.70875	1.51299	1.50106		1.77359	1.50703
AGTRAP	1.63774	1.84015	1.7138	1.86401	1.52303	1.58303		1.77358	1.55303
FH	1.72504	1.75985	1.76959	1.83187	1.46791	1.40299		1.77332	1.43545
ITPA	1.73737	1.85563	1.74458	1.74405	2.03741	2.16734		1.77332	2.10237
ADCK4	1.84217	1.68333	1.81145	1.73758	1.10215	1.18624		1.77304	1.1442
IAH1	1.69517	1.7765	1.80608	1.79907	1.26298	1.12304		1.77137	1.19301
STIM1	1.7964	1.71992	1.76757	1.79626	1.42461	1.5227		1.77114	1.47365
ITGA10	1.80929	1.66062	1.89124	1.67977	-0.612021	-0.618731		1.7707	-0.615376
CPE	1.70845	1.79127	1.79726	1.77956	2.28024	2.00662		1.77055	2.14343
AKIP1	1.71078	1.83199	1.70275	1.81878	1.28008	1.37365		1.77015	1.32686
MYH14	1.77564	1.73872	1.77692	1.78754	1.37788	1.39213		1.77009	1.385
AKR7A2P1	1.8753	1.72316	1.68498	1.7722	1.46088	1.43451		1.76994	1.4477
VPS28	1.76535	1.79245	1.70832	1.80705	1.50647	1.57613		1.7699	1.5413
CUX1	1.74701	1.7178	1.7492	1.85275	1.32958	1.50641		1.76982	1.418
PAN2	1.95035	1.59892	1.82871	1.59226	1.28376	1.39761		1.76979	1.34069
ATP6V0A1	1.84897	1.69587	1.80276	1.71171	1.42515	1.57659		1.76948	1.50087
RP11-672L10.4	1.73622	1.68301	1.70802	1.9113	2.55161	2.35576		1.76948	2.45368
RAD23B	1.72163	1.62939	1.96677	1.67002	2.08585	1.86657		1.76843	1.97621
HSP90B2P	1.71612	1.85526	1.75241	1.73565	1.96808	1.8536		1.76831	1.91084
LSM14A	1.75998	1.74178	1.81928	1.74626	2.10223	2.14701		1.76796	2.12462
MPG	1.71267	1.85682	1.63534	1.82991	2.21321	2.06753		1.76771	2.14037
H2AFZ	1.56068	1.93804	1.6779	1.80329	2.08615	2.20017		1.76767	2.14316
HIST1H2BD	1.72174	1.80032	1.69138	1.83738	2.27838	1.85115		1.76666	2.06476
FLOT2	1.73385	1.75096	1.81829	1.75596	2.16846	2.15096		1.76597	2.15971
CES1P2	1.77927	1.75424	1.75719	1.77133	0.504079	0.0556917		1.76563	0.279885
RMDN3	1.76318	1.71003	1.7743	1.80888	1.49368	1.54044		1.76553	1.51706
MGST3	1.66822	1.77243	1.73626	1.85985	1.13878	1.28862		1.76474	1.2137
DAP3P2	1.7735	1.80415	1.71109	1.7648	1.49278	1.49216		1.76467	1.49247
ETFDH	1.71512	1.70432	1.76631	1.85456	1.155	0.991094		1.76425	1.07305
LYPLA2	1.74542	1.75723	1.75394	1.7945	1.9889	1.96615		1.76319	1.97752
RP11-96L14.7	1.63608	1.84073	1.69452	1.84014	2.055	1.96442		1.76203	2.00971
FAM65A	1.75313	1.70103	1.85418	1.72217	1.60597	1.29516		1.76174	1.45056
AC115617.2	1.70452	1.75295	1.80533	1.77742	1.10049	1.14254		1.76162	1.12151
SLC29A3	1.4848	1.89508	1.71803	1.84285	1.22173	1.41374		1.76147	1.31774
CBX6	1.7343	1.72141	1.73439	1.84344	1.19428	1.34874		1.76131	1.27151
TAX1BP1	1.74593	1.68233	1.71899	1.87236	1.2778	1.56592		1.76103	1.42186
RP3-388N13.2	1.60574	1.77854	1.78188	1.84353	1.30775	1.54672		1.76091	1.42724
MRPL52	1.62899	1.82596	1.74591	1.81426	2.13283	1.97031		1.76051	2.05157
ACOT2	1.84468	1.73581	1.72238	1.72035	1.45668	1.67362		1.75901	1.56515
NNT	1.69886	1.76571	1.73549	1.8201	1.24787	1.17173		1.75733	1.2098
MGEA5	1.80526	1.74892	1.76483	1.70355	1.22674	1.13082		1.75716	1.17878
YBX1P10	1.66757	1.74008	1.87706	1.7135	2.13249	2.0611		1.75687	2.09679
ANXA8	1.43642	1.9109	1.79683	1.75662	-1.28122	-0.511751		1.75683	-0.896483
HRSP12	1.88585	1.63369	1.71403	1.75444	0.722913	0.921078		1.7568	0.821995
OGFR	1.70854	1.86326	1.6961	1.73787	2.0926	1.97199		1.75675	2.0323
PES1	1.68471	1.82847	1.77531	1.72453	2.2149	2.05123		1.75663	2.13307
LGMN	1.75879	1.78889	1.74029	1.7353	1.66372	1.50496		1.75633	1.58434
ANXA2P3	1.51821	1.84875	1.75046	1.83473	0.647609	0.398162		1.75627	0.522886
ACSL4	1.81863	1.58701	1.8231	1.75653	2.25675	1.90207		1.75612	2.07941
EIF4BP6	1.72352	1.72054	1.81097	1.7607	2.07481	1.88929		1.75549	1.98205
NARF	1.76982	1.75158	1.76359	1.73593	2.05559	1.9129		1.75542	1.98424
TUSC3	1.75576	1.79705	1.71701	1.74597	#NUM!	-0.397757		1.7549	na
NEDD4L	1.85228	1.55769	1.82168	1.73116	1.95514	1.79029		1.75484	1.87272
RBMX	1.71588	1.78448	1.77803	1.73624	1.98651	1.93364		1.7546	1.96008
HSD17B11	1.81506	1.7799	1.70943	1.70089	1.12995	1.45671		1.75398	1.29333
C10orf10	1.87083	1.59022	1.5912	1.87256	1.31485	0.801026		1.75354	1.05794
SUB1	1.69058	1.87768	1.62579	1.77765	1.96	1.88778		1.75334	1.92389
MED16	1.74493	1.80024	1.67087	1.78578	1.92931	2.13226		1.75328	2.03078
GAGE10	1.63968	1.74068	1.76227	1.84405	#NUM!	-0.685337		1.7527	na
FURIN	1.74456	1.70745	1.74815	1.80188	2.17743	2.05822		1.75183	2.11783
STARD3	1.70113	1.83384	1.74308	1.71419	1.91783	1.94355		1.75125	1.93069
PIAS1	1.78428	1.73746	1.7437	1.73577	1.2356	1.26608		1.75076	1.25084
OSBPL1A	1.68206	1.69424	1.80881	1.8013	#NUM!	#NUM!		1.75055	na
DLST	1.77708	1.66961	1.76219	1.78262	1.34468	1.57884		1.7502	1.46176
MBNL1	1.80077	1.49151	1.79945	1.83104	1.49698	1.40694		1.75013	1.45196
PON2	1.76688	1.7277	1.75943	1.74306	2.0469	2.06321		1.74953	2.05506
AARSD1	1.76259	1.67868	1.79088	1.7541	1.44252	1.62463		1.74849	1.53357
TOM1L2	1.81383	1.55347	1.79334	1.78462	1.35307	1.40357		1.74807	1.37832
ARHGEF10L	1.98567	1.58447	1.71444	1.56747	1.76693	1.58072		1.74803	1.67382
PDHB	1.68685	1.75259	1.74782	1.7963	1.44447	1.31551		1.74762	1.37999
NENF	1.68827	1.71953	1.80424	1.76919	1.45809	1.40044		1.7476	1.42927
TRIM56	1.78258	1.66837	1.7534	1.77505	1.06715	1.1559		1.74714	1.11152
EIF3KP1	1.682	1.70704	1.70639	1.86608	1.3627	1.45161		1.74692	1.40715
FAM160A2	1.84369	1.7113	1.82324	1.55031	1.16665	1.20939		1.7468	1.18802
LPL	1.8428	1.43464	1.80507	1.79542	#NUM!	-1.24175		1.74645	na
KDR	1.80718	1.73293	1.65756	1.77358	#NUM!	#NUM!		1.74632	na
COMTD1	1.58848	1.92752	1.6003	1.77582	1.62287	1.5904		1.74608	1.60664
ADM	1.39579	1.7181	1.87609	1.8487	1.15396	1.06719		1.74603	1.11057
RP11-734I18.1	1.71545	1.71193	1.73922	1.8079	#NUM!	#NUM!		1.74538	na
LMO7	1.65473	1.77173	1.87176	1.64118	2.00819	2.01755		1.74523	2.01287
GLI4	1.79819	1.78844	1.72192	1.65549	0.97464	1.10923		1.74473	1.04194
ASS1P7	1.68877	1.59464	1.77101	1.87425	0.880411	0.873359		1.74438	0.876885
CHMP4B	1.62853	1.80932	1.77961	1.73851	1.99064	2.01673		1.74419	2.00368
OSBPL5	1.70377	1.84298	1.64795	1.75778	#NUM!	#NUM!		1.74414	na
CD24	1.79448	1.77072	1.7893	1.59195	2.79414	2.17272		1.74414	2.48343
URGCP	1.74476	1.70782	1.77945	1.73906	1.09488	1.44578		1.74352	1.27033
SERPINF2	1.85439	1.64537	1.8473	1.54709	2.54685	2.12565		1.74294	2.33625
RPL7AP11	1.7291	1.70655	1.72281	1.80507	1.96564	1.97754		1.74259	1.97159
SCARB2	1.70685	1.71308	1.83233	1.70208	1.19352	1.30821		1.74213	1.25086
SEC11A	1.59076	1.83825	1.74457	1.75899	1.81309	1.82367		1.74198	1.81838
FTH1P15	1.70686	1.7477	1.66429	1.8311	0.309794	0.909453		1.74193	0.609624
ATP5BP1	1.6486	1.70393	1.74846	1.84258	1.42529	1.38176		1.7418	1.40353
HDAC2	1.61862	1.80475	1.74464	1.77662	2.34421	2.2302		1.7417	2.28721
RGL3	1.81059	1.72345	1.83892	1.53247	1.38258	1.35035		1.74163	1.36646
LAP3	1.7445	1.60168	1.77039	1.81971	1.45478	1.45031		1.74126	1.45255
RP11-274B21.3	1.80986	1.87204	1.66666	1.54318	1.14826	1.22365		1.74109	1.18596
KIAA1191	1.81342	1.64428	1.72448	1.76414	2.08871	1.89847		1.74091	1.99359
SCARNA2	2.16717	1.30047	1.13765	1.59666	1.99508	1.60799		1.74068	1.80153
FAM174A	1.59515	1.88978	1.58636	1.80926	1.38985	1.24479		1.74034	1.31732
SNRNP200	1.78724	1.68539	1.7703	1.70925	1.98219	2.0163		1.74007	1.99925
XPC	1.77383	1.69855	1.75542	1.72713	1.32183	1.20139		1.73967	1.26161
ROGDI	1.72422	1.75471	1.66947	1.7999	2.00252	1.71363		1.73965	1.85808
CIDEC	1.58336	1.87289	1.66316	1.78228	0.743362	0.838534		1.73949	0.790948
YPEL3	1.66325	1.79143	1.72951	1.76249	1.47663	1.04984		1.73924	1.26323
PUM1	1.79614	1.58992	1.74513	1.79195	2.14046	1.87271		1.73834	2.00659
LPIN3	1.82562	1.75824	1.72872	1.61327	1.48844	1.31448		1.73805	1.40146
SLC30A5	1.718	1.72033	1.6827	1.81895	2.05826	1.81854		1.73805	1.9384
TRIM16	1.68731	1.65594	1.77235	1.81735	1.04716	1.0434		1.73804	1.04528
SDHAP1	1.90703	1.62831	1.70704	1.64975	1.47163	1.35329		1.73799	1.41246
KIAA0195	1.79764	1.65294	1.72905	1.75855	2.20139	2.03851		1.73772	2.11995
CYBRD1	1.68523	1.57911	1.75402	1.87769	-0.129476	0.602479		1.73758	0.236502
MFN2	1.7099	1.66994	1.74961	1.80839	1.43136	1.44743		1.73749	1.4394
CDA	1.42341	1.83685	1.7216	1.84891	0.771503	1.07512		1.73736	0.923313
MRPS26	1.73442	1.7746	1.66772	1.76364	2.21417	2.10804		1.73703	2.1611
CRK	1.71774	1.65426	1.82507	1.73237	1.47643	1.41724		1.73672	1.44683
MYBBP1A	1.70916	1.69416	1.81418	1.71811	2.14006	2.01687		1.73656	2.07847
AC111200.7	1.76179	1.73583	1.65661	1.78161	1.3158	1.37219		1.73648	1.344
NUDC	1.72831	1.72246	1.78383	1.70618	2.17665	2.08776		1.7362	2.1322
CKAP4	1.60147	1.75797	1.81415	1.74315	2.30981	2.11761		1.73592	2.21371
PVRL2	1.69324	1.76312	1.69227	1.78685	2.02543	1.98964		1.7359	2.00753
SEMA4B	1.84766	1.6426	1.65761	1.76175	1.44604	1.09204		1.73552	1.26904
ATP1B1P1	1.56446	1.77157	1.78233	1.78663	1.24331	1.165		1.73549	1.20415
GTF2F1	1.71123	1.77439	1.732	1.71919	1.98703	1.93981		1.73489	1.96342
SLC25A5P2	1.61622	1.73741	1.73275	1.82757	1.63813	1.47566		1.73486	1.5569
RP11-422P24.9	1.65408	1.67198	1.5704	1.94376	1.37206	1.70649		1.73464	1.53928
TBC1D17	1.78561	1.69562	1.73779	1.71248	1.33305	1.39641		1.73422	1.36473
WBP5	1.58231	1.86054	1.655	1.78445	1.0885	1.1119		1.73403	1.1002
NABP1	1.63178	1.85659	1.7387	1.67378	0.660801	0.969683		1.73376	0.815242
LAMP2	1.75773	1.76279	1.71331	1.69616	1.52362	1.49474		1.73343	1.50918
RPL34P34	1.64217	1.76018	1.7849	1.73194	1.92152	1.84253		1.73304	1.88203
PLLP	1.70947	1.67787	1.77814	1.75931	2.12027	2.07688		1.733	2.09858
AC005795.1	1.65219	1.75044	1.82286	1.68524	1.84389	1.86876		1.73267	1.85632
TRAPPC12	1.78459	1.7531	1.69735	1.68706	2.17479	1.9891		1.73238	2.08194
DDX41	1.7212	1.724	1.7245	1.75839	2.08334	1.96502		1.7323	2.02418
NACC1	1.73964	1.68113	1.73881	1.76453	2.21928	2.1282		1.73209	2.17374
PARP3	1.83758	1.72753	1.71597	1.61957	1.56076	1.59272		1.73207	1.57674
TUBA1A	1.58775	1.76921	1.76761	1.77604	2.34589	2.35804		1.7319	2.35197
RNU4-2	2.29638	#NUM!	0.859931	1.02292	2.16195	2.06127		1.7317	2.11161
HNRNPA0	1.65047	1.75829	1.75005	1.75815	1.86654	1.85976		1.73154	1.86315
GALNT2	1.57636	1.8114	1.71479	1.78666	1.60283	1.53316		1.73142	1.568
ACSF2	1.77436	1.69577	1.70573	1.74505	2.13377	1.99897		1.73137	2.06637
CHCHD3P3	1.63374	1.71606	1.76385	1.7898	1.35975	1.41481		1.72982	1.38728
DNAJA1	1.59862	1.74683	1.75536	1.794	1.7145	1.8589		1.72972	1.7867
CYB5D2	1.73385	1.72614	1.71762	1.73952	0.943659	1.0479		1.72936	0.99578
TP53I11	1.70124	1.60279	1.82595	1.75582	#NUM!	#NUM!		1.72897	na
HIPK2	1.79375	1.50091	1.75802	1.79999	1.49164	1.25486		1.72888	1.37325
CECR5	1.70115	1.71616	1.72852	1.76628	#NUM!	-1.34316		1.72871	na
TUBB2A	1.68518	1.68288	1.81645	1.71541	2.12774	2.21338		1.72852	2.17056
ZFP36L2	1.70275	1.53969	1.91357	1.66973	2.00225	1.9128		1.72791	1.95752
HMGCL	1.83949	1.65488	1.67183	1.71506	1.10471	1.22024		1.72659	1.16248
NAP1L1	1.66429	1.82802	1.67997	1.71412	2.08198	1.96088		1.72652	2.02143
RSRC2	1.56866	1.83054	1.77059	1.69319	1.63608	1.59905		1.72639	1.61756
AC009299.5	1.55912	1.71636	1.83439	1.74965	2.06489	2.11804		1.72583	2.09146
YWHAH	1.66402	1.72522	1.82282	1.6664	1.9842	1.97834		1.72455	1.98127
IFNGR1	1.58784	1.67709	1.7967	1.79874	1.59933	1.80695		1.72384	1.70314
C10orf54	1.5736	1.82103	1.59835	1.83292	0.049218	0.0749188		1.72307	0.0620684
UBE2L6	1.67778	1.6741	1.77075	1.76016	1.48356	1.31869		1.72302	1.40112
UBE2HP1	1.64107	1.73024	1.71896	1.7891	1.18515	1.29201		1.723	1.23858
YPEL5	1.62109	1.6968	1.75972	1.79395	1.41824	1.23111		1.72278	1.32468
SLC39A13	1.63141	1.80845	1.63098	1.78735	1.31836	1.28329		1.72257	1.30082
TMEM123	1.66404	1.73467	1.79057	1.68312	2.58874	2.33854		1.72092	2.46364
SERINC1	1.70621	1.76665	1.6805	1.72567	1.20488	1.36717		1.72091	1.28603
RP4-682C21.2	1.74435	1.56849	1.77378	1.7662	1.43624	1.58638		1.72078	1.51131
PITRM1	1.69188	1.74726	1.75774	1.68066	1.43667	1.40503		1.72068	1.42085
DGCR6	1.86567	1.594	1.58724	1.77023	0.85444	0.787589		1.72064	0.821015
RP11-170M17.2	1.73201	1.63615	1.64616	1.83659	1.95031	1.94843		1.72044	1.94937
RP11-613F7.1	1.67164	1.66734	1.77273	1.75832	2.13068	2.13381		1.72019	2.13225
FBXO32	1.78172	1.68269	1.66236	1.74229	-0.479158	-0.177894		1.71987	-0.328526
RP11-161H23.5	1.44175	1.86855	1.85594	1.55199	2.23642	2.48806		1.71798	2.36224
E2F4	1.70575	1.65158	1.83595	1.64962	2.00736	1.96787		1.71764	1.98762
PLK2	1.64754	1.69027	1.84183	1.66136	1.32066	1.19526		1.71757	1.25796
MRPS23	1.65658	1.70852	1.67627	1.8117	1.9305	1.94217		1.71753	1.93633
SSBP1	1.66439	1.78825	1.6511	1.75014	1.28236	1.43166		1.71729	1.35701
TXNDC5	1.7634	1.69376	1.67253	1.73358	2.21164	2.19702		1.71724	2.20433
NEO1	1.68473	1.53896	1.86661	1.71637	1.09932	1.20043		1.7172	1.14988
PMVK	1.74679	1.68447	1.68983	1.74186	0.921568	1.17329		1.71669	1.04743
DOCK5	1.89398	1.56026	1.75315	1.56517	1.45681	1.39995		1.71611	1.42838
SMARCD1	1.73259	1.64358	1.78929	1.68502	2.05438	1.93945		1.71604	1.99691
MYC	1.61029	1.71309	1.78455	1.73775	2.14094	2.03073		1.71596	2.08584
C1orf198	1.69389	1.60431	1.75304	1.7894	1.35681	1.29315		1.71565	1.32498
POLR1D	1.62508	1.78725	1.67895	1.75262	2.03315	1.92643		1.71553	1.97979
TMEM261	1.61707	1.67258	1.65873	1.86622	1.0703	1.40721		1.71501	1.23876
HNF4A	1.95667	1.47479	1.77725	1.43575	2.05418	2.0359		1.71494	2.04504
AIP	1.59539	1.74896	1.64847	1.82757	1.91097	1.76205		1.7144	1.83651
RPS15AP11	1.60057	1.70318	1.72704	1.80305	2.28427	2.10033		1.71439	2.1923
BCAM	1.70636	1.77748	1.63862	1.72314	2.34483	2.22516		1.7142	2.285
HNRNPR	1.6362	1.82359	1.70645	1.66377	2.02427	1.98234		1.71363	2.0033
CYP4F22	1.60011	1.93043	1.60425	1.61756	#NUM!	#NUM!		1.71323	na
RP11-464D20.2	1.68625	1.66225	1.68565	1.80302	2.4195	2.37387		1.71292	2.39668
SDF2L1	1.67128	1.77753	1.63974	1.74873	2.2135	2.01908		1.7129	2.11629
RP11-676M6.1	1.62089	1.69887	1.75209	1.76505	1.38449	1.39712		1.71283	1.3908
HNRNPA3P6	1.61834	1.83701	1.75321	1.59607	2.23097	2.23874		1.71252	2.23485
EMC10	1.68937	1.75114	1.61012	1.77927	-1.20738	0.512144		1.71221	-0.347619
CREG1	1.70799	1.73849	1.72846	1.67049	1.20096	1.0979		1.71213	1.14943
ABLIM2	1.72245	1.48139	1.7932	1.78005	#NUM!	#NUM!		1.71065	na
MTRNR2L9	1.89963	1.59249	1.59429	1.6781	1.63228	1.35844		1.71062	1.49536
KRT8P10	1.56665	1.58919	1.86643	1.74676	1.74333	1.85374		1.70978	1.79854
TUBG1	1.69747	1.65598	1.74794	1.73205	1.87802	1.99736		1.70978	1.93769
CYP51A1	1.73548	1.74191	1.66482	1.69193	1.20404	1.28443		1.70968	1.24424
HCP5	1.65713	1.75617	1.6622	1.75198	-0.481529	0.0547164		1.70944	-0.213407
NRBP1	1.68517	1.64307	1.81021	1.67966	2.15818	2.08369		1.70931	2.12094
TSR2	1.66101	1.68753	1.75692	1.72535	1.31388	1.26935		1.70924	1.29162
SPSB3	1.73445	1.80551	1.59879	1.67093	1.39148	1.23034		1.70912	1.31091
RNA5SP174	1.34668	1.8068	1.71641	1.82141	#NUM!	#NUM!		1.70893	na
SDC3	1.61673	1.55543	1.85237	1.74918	1.21824	0.695487		1.70887	0.956864
BAZ2A	1.91188	1.47431	1.74319	1.57335	2.03061	1.91706		1.70809	1.97383
MTND4P20	1.88841	1.63212	1.80307	1.3058	#NUM!	#NUM!		1.70751	na
CTB-52I2.4	1.6883	1.59367	1.75476	1.77115	1.8742	1.81797		1.70739	1.84609
MRPS7	1.63317	1.71137	1.71342	1.76047	2.0589	1.98043		1.70697	2.01966
CYB5B	1.68429	1.67546	1.77793	1.68161	2.22889	2.20136		1.70696	2.21512
CNP	1.71302	1.64025	1.69551	1.76845	2.52295	2.47269		1.70671	2.49782
SNHG16	1.69264	1.70907	1.69992	1.72407	1.96292	1.89009		1.70659	1.9265
HSPE1P6	1.5905	1.80477	1.69289	1.71104	1.89781	1.98788		1.70641	1.94284
HSP90B3P	1.61172	1.80306	1.72627	1.65946	1.87822	1.83601		1.70616	1.85711
NAA11	1.72518	1.57523	1.68228	1.80945	0.263205	0.30038		1.7061	0.281793
PHLDA2	1.41653	1.69511	1.87919	1.71535	1.62779	1.65721		1.70606	1.6425
KRT8P51	1.59394	1.68003	1.78655	1.73984	2.12833	2.13148		1.70593	2.12991
LSR	1.78059	1.74898	1.66608	1.60456	2.24483	2.27496		1.70548	2.25989
LITAF	1.71279	1.59578	1.75466	1.73674	2.08979	2.05563		1.70421	2.07271
TIMM10	1.65863	1.64567	1.72219	1.77657	2.03119	1.97912		1.70397	2.00516
PPM1G	1.66013	1.71092	1.75027	1.68897	2.15621	2.07235		1.70383	2.11428
RANGAP1	1.65979	1.7308	1.69496	1.72486	1.88039	1.74889		1.70351	1.81464
COL27A1	1.85701	1.4692	1.83397	1.5105	1.91809	1.93771		1.70335	1.9279
OSTC	1.6419	1.72264	1.64603	1.78374	1.99744	1.97662		1.70261	1.98703
FAM115A	1.81758	1.48149	1.72435	1.71978	1.64852	1.6031		1.70215	1.62581
PSMB8	1.61046	1.7948	1.61487	1.75662	1.28418	1.19558		1.70205	1.23988
RPL27AP	1.56526	1.68525	1.73328	1.7924	2.25138	2.14676		1.7018	2.19907
USMG5	1.5447	1.85349	1.61326	1.72941	1.62971	1.41637		1.70133	1.52304
SLC37A3	1.70558	1.5562	1.78515	1.72673	1.14612	1.32164		1.70121	1.23388
TSR3	1.63099	1.76922	1.65121	1.73502	1.85355	1.82634		1.70039	1.83994
CENPB	1.66444	1.71044	1.67433	1.74731	1.80843	1.86868		1.70037	1.83856
RP11-680H20.1	1.58892	1.77629	1.66807	1.74411	1.80807	1.91033		1.70026	1.8592
TTLL12	1.67566	1.67142	1.70809	1.73652	1.95511	2.02483		1.69873	1.98997
CCNL1	1.66194	1.64948	1.82216	1.63308	1.89852	1.75182		1.69873	1.82517
WSB1	1.80336	1.57935	1.74368	1.63058	2.09826	1.86429		1.69828	1.98127
TMED7	1.81304	1.49115	1.79844	1.61048	2.18478	1.80128		1.69822	1.99303
GOLPH3	1.69704	1.66167	1.72646	1.70471	2.11648	1.7728		1.69809	1.94464
RP11-435F17.3	1.63079	1.70256	1.7012	1.74916	1.8952	1.83594		1.69796	1.86557
RUVBL2	1.65761	1.75213	1.63071	1.7389	1.91737	1.8837		1.69791	1.90053
GDE1	1.609	1.72316	1.68032	1.76343	1.29168	1.28145		1.69768	1.28657
STXBP2	1.64671	1.80838	1.68398	1.62746	1.95393	2.17588		1.6976	2.06491
SURF1	1.76206	1.65567	1.63271	1.72563	1.21518	1.38667		1.69715	1.30093
FTH1P16	1.61491	1.74583	1.61049	1.78603	0.600233	1.05289		1.69631	0.82656
RP11-488C13.1	1.57447	1.68736	1.78616	1.71074	2.07504	2.00779		1.69616	2.04142
STAG3L5P-PVRIG2P-PILRB	1.85172	1.69322	1.67837	1.48522	1.10725	1.15938		1.69606	1.13332
GBE1	1.60802	1.68965	1.72726	1.7449	0.74299	0.880521		1.69556	0.811756
BCL6	1.71502	1.55438	1.75224	1.73315	1.29196	1.13224		1.69535	1.2121
RP11-555H23.1	1.55887	1.6847	1.69071	1.80935	1.32293	1.39998		1.69488	1.36146
MLLT4	1.73441	1.62697	1.78985	1.60009	2.02296	1.8695		1.69476	1.94623
MAT2B	1.66287	1.66615	1.68343	1.75916	1.38169	1.34126		1.69471	1.36148
MT-TE	1.77252	#NUM!	2.14226	#NUM!	#NUM!	#NUM!		1.69457	na
COQ4	1.75594	1.69122	1.64136	1.67923	1.42952	1.54162		1.69393	1.48557
RPP25L	1.60072	1.7691	1.59024	1.77717	1.24315	1.41629		1.69335	1.32972
SLC50A1	1.75096	1.61832	1.66282	1.72851	1.54047	1.40433		1.69331	1.4724
RP11-274B21.4	1.74926	1.73816	1.7658	1.44649	1.34314	1.26881		1.6927	1.30598
FAM3C2	1.56218	1.77134	1.6858	1.7197	1.0085	0.823986		1.69132	0.916242
NEDD9	1.57985	1.5173	1.85388	1.73171	1.95322	1.73796		1.69077	1.84559
DLGAP4	1.69906	1.65713	1.74837	1.65052	2.16945	2.12589		1.69056	2.14767
JOSD2	1.60705	1.77461	1.60974	1.74048	1.02308	1.18871		1.68954	1.1059
RP4-764D2.1	1.65365	1.62775	1.69744	1.76637	1.15808	1.03326		1.68954	1.09567
SH3GL1	1.63863	1.72218	1.6961	1.69691	1.92177	2.14401		1.68951	2.03289
CYB561	1.58223	1.68969	1.71231	1.75465	0.320329	0.488599		1.68921	0.404464
RNPS1P1	1.65276	1.69347	1.70629	1.70186	2.05323	1.92058		1.68911	1.9869
NSFL1C	1.65318	1.63295	1.7188	1.74191	1.90731	1.85543		1.68904	1.88137
RAB20	1.57051	1.71086	1.72179	1.73215	1.29932	1.57257		1.68854	1.43594
C11orf68	1.57064	1.71834	1.71489	1.73133	1.33301	1.42166		1.68847	1.37734
RTN3P1	1.64765	1.72668	1.67866	1.69339	1.21173	1.26846		1.68753	1.24009
ISG15	1.5728	1.82997	1.52847	1.74766	1.97367	1.92973		1.68729	1.9517
EZR	1.57109	1.75449	1.68979	1.71313	1.89713	1.97119		1.68726	1.93416
SNRPG	1.5756	1.7898	1.66162	1.69484	1.81093	1.92285		1.68725	1.86689
EBNA1BP2	1.61398	1.67482	1.68424	1.76227	1.83083	1.77621		1.68705	1.80352
CDC42EP3	1.68756	1.68278	1.64453	1.72777	-0.482222	-0.689224		1.68666	-0.585723
VDAC2	1.56516	1.70719	1.677	1.77216	1.82869	1.63397		1.68665	1.73133
VDAC3	1.56515	1.77764	1.66347	1.71249	1.36173	1.49141		1.68647	1.42657
ASPSCR1	1.72205	1.68739	1.63811	1.69058	2.93941	2.93102		1.68556	2.93522
CCNDBP1	1.65603	1.72909	1.59016	1.74828	1.26981	1.29819		1.68533	1.284
HAAO	1.83619	1.55118	1.7758	1.47361	1.79199	1.78933		1.68483	1.79066
HMGN2P6	1.68703	1.7656	1.66709	1.60411	1.31812	1.32024		1.68481	1.31918
PFN1P2	1.54538	1.73276	1.65722	1.76996	2.15903	1.90534		1.6845	2.03219
KRT8P45	1.56608	1.61969	1.77775	1.74002	1.85486	1.93275		1.68435	1.8938
RNU1-28P	2.21605	0.634777	0.340268	1.34835	3.48764	2.87404		1.68408	3.18084
LTBP4	1.71587	1.8251	1.58967	1.55032	0.829879	0.981642		1.68398	0.90576
UBE2V1	1.6358	1.699	1.72919	1.6649	1.96847	1.98703		1.68365	1.97775
RP11-254B13.1	1.64729	1.63284	1.62699	1.80184	2.24269	2.11724		1.68362	2.17996
MRFAP1L1	1.58716	1.74162	1.70273	1.68692	1.39501	1.40763		1.68322	1.40132
GAPDHP70	1.62854	1.63644	1.75032	1.70377	1.9628	1.93997		1.68269	1.95138
GABARAPL1	1.63086	1.57611	1.78034	1.71287	1.1151	1.01451		1.68204	1.06481
DPF2	1.689	1.65892	1.72965	1.64535	1.37876	1.53929		1.68195	1.45902
MAP2K3	1.59384	1.5345	1.88569	1.62288	2.00394	1.81147		1.68194	1.90771
ZNF330	1.6016	1.69993	1.64024	1.76708	1.13535	1.10057		1.68177	1.11796
LIN7B	1.39945	1.78837	1.57182	1.8326	0.893069	1.00104		1.68088	0.947055
ENDOG	1.63893	1.71449	1.61075	1.74419	1.36851	1.28206		1.68047	1.32529
RAF1	1.71387	1.59103	1.71619	1.68813	1.38882	1.32203		1.68018	1.35542
NTMT1	1.62098	1.69626	1.69017	1.7067	1.83023	1.87611		1.6798	1.85317
AC138623.1	1.57825	1.64043	1.77405	1.70203	#NUM!	1.14931		1.67977	na
RNU1-2	2.17466	0.935812	0.641429	1.4575	3.52684	2.87906		1.6794	3.20295
ABCB1	1.7908	1.51499	1.79075	1.539	1.22589	1.60703		1.67867	1.41646
G3BP2	1.719	1.55697	1.7333	1.6815	2.01424	2.03387		1.67797	2.02405
RPL18P11	1.59563	1.79629	1.49666	1.75567	2.00511	1.98595		1.67744	1.99553
RFTN1	1.69799	1.65607	1.63958	1.7094	0.0620703	-0.358807		1.67672	-0.148368
RRNAD1	1.70349	1.6947	1.65854	1.64712	1.1092	1.22339		1.67661	1.1663
RTN1	1.53965	1.75843	1.65575	1.72161	-1.33694	#NUM!		1.67652	na
COMMD4	1.63261	1.7752	1.61532	1.66145	1.6375	1.8619		1.6758	1.7497
TMEM176A	1.83884	1.53206	1.81081	1.33735	#NUM!	#NUM!		1.67549	na
DGCR6L	1.70855	1.6849	1.53189	1.74661	1.48793	1.49981		1.6752	1.49387
SPANXA1	1.51957	1.71131	1.5638	1.83338	#NUM!	#NUM!		1.67506	na
ANXA8L1	1.39087	1.78657	1.73793	1.68751	#NUM!	-0.958801		1.67477	na
MAP1LC3A	1.56953	1.74189	1.63368	1.73103	-0.496914	-0.969408		1.67477	-0.733161
CUEDC2	1.63376	1.7093	1.58952	1.74815	1.41088	1.43961		1.6746	1.42525
AKAP13	1.66152	1.71877	1.54551	1.74448	1.31234	1.18565		1.67404	1.249
WISP2	1.30279	1.82207	1.49991	1.84833	-0.837119	-0.936175		1.6735	-0.886647
ADRA1A	1.79394	1.41265	1.66195	1.73659	-1.42867	#NUM!		1.6733	na
LMBR1L	1.759	1.63789	1.62885	1.65249	1.58471	1.37472		1.67284	1.47971
AL158801.1	1.5278	1.74619	1.68576	1.70024	1.80968	1.67338		1.67234	1.74153
RELA	1.6007	1.56715	1.80782	1.67157	1.86478	1.7368		1.67203	1.80079
AC005154.6	1.79028	1.62064	1.66243	1.58553	0.926102	1.0639		1.67191	0.994999
RP11-307I14.2	1.60414	1.60626	1.71189	1.74627	2.10333	1.96463		1.67174	2.03398
TM4SF4	1.89335	1.40437	1.76418	1.41569	0.0451821	-0.201399		1.6715	-0.0781085
HMGCS2	1.8171	1.62009	1.71615	1.45249	#NUM!	-1.39378		1.67138	na
CH507-42P11.1	1.505	1.81606	1.59814	1.70345	1.50528	1.58883		1.67122	1.54705
CISH	1.5587	1.68242	1.71242	1.71236	0.715499	0.63816		1.67087	0.67683
RPS15AP38	1.542	1.67973	1.71451	1.72308	2.35251	2.17377		1.67058	2.26314
INSR	1.83728	1.38078	1.75009	1.5815	1.2209	1.15385		1.6702	1.18738
H1F0	1.65644	1.7738	1.63116	1.59636	2.25604	2.0873		1.66975	2.17167
HMGB1	1.62482	1.76469	1.62581	1.6472	2.14139	1.95404		1.66967	2.04771
FSTL3	1.29771	1.78598	1.6899	1.75573	1.95703	1.8494		1.66952	1.90322
SUMO2	1.58675	1.73555	1.60368	1.72984	1.95157	1.9064		1.66941	1.92899
MAPRE3	1.66899	1.7037	1.70537	1.58858	0.563352	0.509419		1.66916	0.536385
STX1A	1.68064	1.69362	1.70031	1.59144	0.928208	1.08791		1.66864	1.00806
DDX42	1.67006	1.64642	1.75268	1.58782	2.03397	1.88277		1.66832	1.95837
RP1-152L7.9	1.64716	1.59125	1.63253	1.77848	1.09224	1.05987		1.66826	1.07605
TRIP6	1.54645	1.78564	1.65458	1.65222	-0.821694	-0.256148		1.6681	-0.538921
CHCHD5	1.62874	1.72119	1.53904	1.75168	1.89522	1.77805		1.66794	1.83663
APOL2	1.6813	1.62282	1.64682	1.71517	1.50551	1.29852		1.66794	1.40202
PLEKHH3	1.68994	1.69171	1.70654	1.56705	1.23972	1.30831		1.66727	1.27402
EXOSC4	1.55048	1.78921	1.62469	1.66939	1.88563	1.81375		1.66725	1.84969
NACAP1	1.57534	1.69713	1.6299	1.74655	2.01386	1.87089		1.66708	1.94238
C6orf106	1.69748	1.56783	1.69345	1.69547	1.43332	1.53031		1.6669	1.48182
ZKSCAN1	1.8142	1.43456	1.75539	1.5606	1.67915	1.53198		1.66672	1.60556
NBR1	1.69771	1.56375	1.69322	1.69752	1.30542	1.34499		1.66664	1.32521
[truncated: 7,464 more rows]
